# Supplementary material for: Microdissection testicular sperm extraction outcomes in azoospermic patients post-orchidopexy surgery: A systematic review and meta-analysis
Source: PLoS One. 2024 Nov 15;19(11):e0313866. doi: 10.1371/journal.pone.0313866 (PMC11567534; doi:10.1371/journal.pone.0313866)
Supplement: S2 File — (XLS) [file pone.0313866.s002.xls]

## Sheet: Sheet1
ID	Study	Included？	Reasons for exclusion
1	Anonymous. 6th Andrology Symposium: Andrological aspects of testicular disorders, Giessen, Germany, November 11, 2000. Andrologia. 2001;33(5):311–28.	No	Conference Abstract
2	Terribile M, Stizzo M, Manfredi C, Quattrone C, Bottone F, Giordano DR, et al. 46,XX Testicular Disorder of Sex Development (DSD): A Case Report and Systematic Review. Medicina (Kaunas). 2019 Jul 12;55(7).	No	Case Report
3	Mantravadi KC, Rao DG. 46XX Testicular Disorder of Sex Development. Journal of human reproductive sciences. 2021 Dec 31;14(4):436–8.	No	Case Report
4	Duffin K, Neuhaus N, Andersen CY, Barraud-Lange V, Braye A, Eguizabal C, et al. A 20-year overview of fertility preservation in boys: new insights gained through a comprehensive international survey. HUMAN REPRODUCTION OPEN. 2024 Mar 5;2024(2).	No	Review
5	Ishizu K, Shiraishi K, Nakane H, Naito K, Yoshihara T, Nihei H. A case of azoospermia with positive SRY and negative DAZ. Rinsho Hinyokika. 1998;52(13):1037–9.	No	Case Report
6	Ramasamy R, Padilla WO, Osterberg EC, Srivastava A, Reifsnyder JE, Niederberger C, et al. A comparison of models for predicting sperm retrieval before microdissection testicular sperm extraction in men with nonobstructive azoospermia. J Urol. 2013 Feb;189(2):638–42.	No	No available data
7	Caroppo E, Castiglioni F, Nerva F, Colpi EM, Gazzano G, Colpi GM. A complete dissection of the whole testicular parenchyma is required in most patients with nonobstructive azoospermia to obtain enough good quality testicular spermatozoa for ICSI. ANDROLOGY. 2023 Mar;11(3):508–14.	No	No available data
8	Lee R, Li PS, Goldstein M, Tanrikut C, Schattman G, Schlegel PN. A decision analysis of treatments for obstructive azoospermia. HUMAN REPRODUCTION. 2008 Sep;23(9):2043–9.	No	No available data
9	Cohen A, Zarandi NP, Galdon G, Abdelaal O, Nikmehr B, Stogner-Underwood K, et al. A five year look in review of the wake forest baptist health experimental pediatric and adolescent fertility preservation program. Andrology. 2020;8(SUPPL 1):41–2.	No	Conference Abstract
10	Ragab MW, Cremers JF, Zitzmann M, Nieschlag E, Kliesch S, Rohayem J. A history of undescended testes in young men with Klinefelter syndrome does not reduce the chances for successful microsurgical testicular sperm extraction. ANDROLOGY. 2018 Jul;6(4):525–31.	No	Klinefelter syndrome, no cryptorchid
11	Tsili AC, Sofikitis N, Astrakas L, Goussia A, Kaltsas A, Argyropoulou MI. A magnetic resonance imaging study in etiology of nonobstructive azoospermia. Andrology. 2022;10(2):241–53.	No	No available data
12	Li H, Wu C, Gu X, Xiong C. A novel application of cell-free seminal mRNA: non-invasive identification of the presence of germ cells or complete obstruction in men with azoospermia. HUMAN REPRODUCTION. 2012 Apr;27(4):991–7.	No	Not clinical study
13	Hessel M, Ramos L, Hulsbergen AFC, D’Hauwers KWM, Braat DDM, Hulsbergen-van de Kaa CA. A novel cell-processing method “AgarCytos” in conjunction with OCT3/4 and PLAP to detect intratubular germ cell neoplasia in non-obstructive azoospermia using remnants of testicular sperm extraction specimens. HUMAN REPRODUCTION. 2013 Oct;28(10):2608–20.	No	Not clinical study
14	Kobayashi H, Uetani M, Nakajima K, Nagao K. A NOVEL PREDICTION MODEL FOR POSSIBILITY OF SPERM RETRIEVAL IN MICRO TESE FOR NON-OBSTRUCTIVE AZOOSPERMIA PATIENTS USING AUTOMATED ARTIFICIAL INTELLIGENCE. J Urol. 2023;209((Kobayashi H.; Uetani M.; Nakajima K.; Nagao K.) Tokyo, Japan):e391.	No	No available data
15	Franco G, Scarselli F, Dente D, Casciani V, De Luca F, Terribile M, et al. A novel stepwise micro-TESE approach in non-obstructive azoospermia. Hum Reprod. 2014;29((Franco G.; Dente D.; De Luca F.) La Sapienza University, Urology, Rome, Italy):i46.	No	Conference Abstract
16	Xie Y, Yao J, Zhang X, Chen J, Gao Y, Zhang C, et al. A panel of extracellular vesicle long noncoding RNAs in seminal plasma for predicting testicular spermatozoa in nonobstructive azoospermia patients. Hum Reprod. 2020;35(11):2413–27.	No	Not clinical study
17	Scott C, Omar K, Alnajjar HM, Alifrangis C, Ahmed K, Muneer A. A patient-centric pathway for testicular cancer - A multicentre study investigating the uptake of semen cryopreservation and impact on treatment. ANDROLOGY. 2021 May;9(3):823–8.	No	Testicular cancer, no cryptorchid
18	Cerilli LA, Kuang W, Rogers D. A Practical Approach to Testicular Biopsy Interpretation for Male Infertility. ARCHIVES OF PATHOLOGY & LABORATORY MEDICINE. 2010 Aug;134(8):1197–204.	No	No available data
19	Zheng Y, Li DM, Jiang XH, Bai HZ, Zhao GC. A Prediction Model of Sperm Retrieval in Males with Idiopathic Non-obstructive Azoospermia for Microdissection Testicular Sperm Extraction. Reprod Sci. 2024;31(2):366–74.	No	Unavailable cryptorchid subgroup data
20	Wren J, Hudnall M, Pham M, Darves-Bornoz AL, Halpern JA, Bennett NE, et al. A Prior History of Cryptozoospermia Is Associated with a Significantly Higher Chance of a Successful Microdissection Testicular Sperm Extraction Compared to Non-Obstructive Azoospermia. J Clin Med [Internet]. 2023;12(23). Available from: https://www.embase.com/search/results?subaction=viewrecord&id=L2027010037&from=export	No	Unavailable cryptorchid subgroup data
21	Hu YA, Huang YF. [A serum marker of spermatogenesis--inhibin B]. Zhonghua Nan Ke Xue. 2002;8(1):57–60.	No	Review
22	Lin J, Tsai Y, Lin Y, Lin C, Chow N. Ace-associated changes in collagen content and its subtypes within rat corpora cavernosa with computerized histomorphometric analysis. UROLOGY. 2001 Apr;57(4):837–42.	No	Not clinical study
23	Matsushita K, Yamaguchi K, Li F, Okada K, Ando M, Chiba K, et al. Achieved pregnancy with the delivery of a healthy child by TESE-ICSI 7 years after bilateral adult orchidopexy: a case report. ANDROLOGIA. 2014 Oct;46(8):948–50.	No	Case Report
24	Ruan L, Gu M, Geng H, Duan Z, Yu H, Shao Z, et al. Achieving an optimal pregnancy outcome through the combined utilization of micro-TESE and ICSI in cryptorchidism associated with a non-canonical splicing variant in RXFP2. J Assist Reprod Genet. 2024 May;41(5):1307–17.	No	Not clinical study
25	Eldar I, Godin M, Bdolah Y, Hurwitz A, Haimov-Kochman R. Acute renal failure may lead to reversible azoospermia. FERTILITY AND STERILITY. 2008 Nov;90(5).	No	Not about cryptorchidism
26	Li R liang, Zhang X mei. [Advances in researches on inhibin B and male reproduction]. Zhonghua Nan Ke Xue. 2005 Apr;11(4):299–302.	No	Review
27	Rohayem J, Fricke R, Czeloth K, Mallidis C, Wistuba J, Krallmann C, et al. Age and markers of Leydig cell function, but not of Sertoli cell function predict the success of sperm retrieval in adolescents and adults with Klinefelter’s syndrome. Andrology. 2015 Sep;3(5):868–75.	No	Klinefelter syndrome, no cryptorchid
28	Reifsnyder J, Trivedi N, Ramasamy R, Schlegel P. AGE DOES NOT ADVERSELY AFFECT SPERM RETRIEVAL IN MEN UNDERGOING MICRODISSECTION TESTICULAR SPERM EXTRACTION. JOURNAL OF UROLOGY. 2013 Apr;189(4):E776–E776.	No	No available data
29	Tradewell MB, Cazzaniga W, Pagani RL, Reddy R, Boeri L, Kresch E, et al. Algorithms for Predicting the Probability of Azoospermia from Follicle Stimulating Hormone: Design and Multi-Institutional External Validation. The world journal of men’s health. 2022 Jan 27;40(4):600–7.	No	Not about cryptorchidism
30	Majdic G, Saunders P. Altered gene expression tn the foetal rat testis following the oestrogen exposure. ACTA CHIMICA SLOVENICA. 1998;45(1):59–67.	No	Not clinical study
31	Kuroda S, Usui K, Mori K, Yasuda K, Asai T, Sanjo H, et al. An infertile patient with Y chromosome b1/b3 deletion presenting with congenital bilateral absence of the vas deferens with normal spermatogenesis. Clinical and experimental reproductive medicine. 2018 Mar 30;45(1):48–51.	No	Not about cryptorchidism
32	Alanazi AA, Wajdi FA, Al Issa MS, Fallatah AA, Shaker AO, AlHatim AA, et al. An Overview on Klinefelter’s: Clinical Features and Management in Pediatric Population. INTERNATIONAL JOURNAL OF PHARMACEUTICAL RESEARCH AND ALLIED SCIENCES. 2022;11(1):1–5.	No	Klinefelter syndrome, no cryptorchid
33	Mukherjee M, Jayaraman A, Chakraborty S, Jyothi Lakshmi N, Balraj V. An update on the current approaches for the enhancement of virility and the models for preclinical evaluation. J Pharm Sci Res. 2020;12(5):612–8.	No	Not about cryptorchidism
34	Cannarella R, Bertelli M, Condorelli RA, Vilaj M, La Vignera S, Jezek D, et al. Analysis of 29 Targeted Genes for Non-Obstructive Azoospermia: The Relationship between Genetic Testing and Testicular Histology. World J Mens Health. 2023 Apr;41(2):422–33.	No	Not clinical study
35	Zhao Lianming, Jiang Hui, Hong Kai, Lin Haocheng, Tang Wenhao, Liu Defeng, et al. Analysis the characters of patients failure with micro-TESE. Chinese Journal of Andrology. 2016;30(10):34–7.	No	No available data
36	Bouye S, Marcelli F, Ghoneim T, Lemaitre L, Robin G, Mitchell V, et al. Andrological description of a population of azoospermic men with agenesis of the vas deferens. PROGRES EN UROLOGIE. 2014 Feb;24(2):132–7.	No	Not about cryptorchidism
37	Kruse R, Schuppe H, Malms J, Hanneken S, Ruzicka T, Neumann N. Anti-inflammatory and varicocele treatment in nonobstructive azoospermia. ANDROLOGIA. 2003 Aug;35(4):217–9.	No	Not about cryptorchidism
38	Aboukhshaba A, Punjani N, Doukakis S, Schlegel PN. Anti-Müllerian hormone level as a predictor of sperm retrieval with microdissection testicular sperm extraction in nonobstructive azoospermia. Andrologia [Internet]. 2021;53(11). Available from: https://www.embase.com/search/results?subaction=viewrecord&id=L2013509553&from=export	No	No available data
39	Ping Ping, Ma Meng, Chen Xiangfeng, Sun Kai, Liu Yidong, Zhou Lixin, et al. Appliance of microsurgery in the treatment of male infertility. Chinese Journal of Urology. 2012;33(11):843–6.	No	Unavailable cryptorchid subgroup data
40	Zhang J, Chen J, Liu G, Zhao L, Fang C, Liang X. Application of AMH determination in preoperative evaluation of micro-TESE in NOA patients. Hum Reprod. 2023;38((Zhang J.; Chen J.; Liu G.; Zhao L.; Fang C.; Liang X.) Sixth Affiliated Hospital-Sun Yat-sen University, Reproductive Medicine Research Centre, Guangzhou-Guangdong, China):i82–3.	No	Unavailable cryptorchid subgroup data
41	Zhang Jing, Chen Jianhui, Chen Hong, Sun Guihua, Wang Yida, Liu Guihua, et al. Application of AMH in preoperative evaluation of micro-TESE in NOA patients. Chinese Journal of Reproduction and Contraception. 2022;42(10):1008–13.	No	Unavailable cryptorchid subgroup data
42	Hong Wei, Wang Ying, Zhu Lin, Liu Junxuan, Zeng Jitao, Shangguan Tao, et al. Application of microdissection testicular sperm extraction for patients with nonobstructive azoospermia. Journal of Army Medical University. 2023;45(3):251–6.	No	No available data
43	Ozan T, Karakeci A, Kaplancan T, Pirincci N, Firdolas F, Orhan I. Are predictive factors in sperm retrieval and pregnancy rates present in nonobstructive azoospermia patients by microdissection testicular sperm extraction on testicle with a history of orchidopexy operation? ANDROLOGIA. 2019 Dec;51(11).	Yes	/
44	Silber S, Johnson L. Are spermatid injections of any clinical value? ROSNI and ROSI revisited. HUMAN REPRODUCTION. 1998 Mar;13(3):509–15.	No	No available data
45	Kojima Y, Hayashi Y, Mizuno K, Kurokawa S, Sasaki S, Kohri K. Assessment of serum follicle-stimulating hormone level and testicular volume for prediction of paternity potential in pubertal boys who underwent bilateral orchiopexy in childhood. JOURNAL OF UROLOGY. 2006 Jun;175(6):2290–4.	No	Not about cryptorchidism
46	Morimoto T, Mizuta S, Yamaguchi K, Matsubayashi H, Takeuchi T, Ishikawa T. ASSESSMENT OF TESTICULAR SPERM EXTRACTION (TESE) AND INTRACYTOPLASMIC SPERM INJECTION (ICSI) IN COUPLES WITH POST CHEMOTHERAPY NON-OBSTRUCTIVE AZOOSPERMIA (NOA). Fertil Steril. 2021;116(3):e209–10.	No	Not about cryptorchidism
47	Tsuji N, Mizuta S, Yamaguchi K, Takaya Y, Nishiyama R, Takeuchi T, et al. Assessment of testicular sperm extraction (TESE) and intracytoplasmic sperm injection (ICSI) in couples with post chemotherapy non-obstructive azoospermia (NOA). Hum Reprod. 2017;32((Tsuji N.; Mizuta S.; Yamaguchi K.; Takaya Y.; Nishiyama R.; Takeuchi T.; Kitaya K.; Matsubayashi H.; Ishikawa T.) Reproduction Clinic Osaka, D…	No	Not about cryptorchidism
48	Boyle KE, Vlahos N, Jarow JP. Assisted reproductive technology in the new millennium: Part I. Urology. 2004;63(1):2–6.	No	Review
49	Lu S, Cui Y, Li X, Zhang H, Liu J, Kong B, et al. Association of cystic fibrosis transmembrane-conductance regulator gene mutation with negative outcome of intracytoplasmic sperm injection pregnancy in cases of congenital bilateral absence of vas deferens. FERTILITY AND STERILITY. 2014 May;101(5):1255-U22.	No	Not clinical study
50	Robin G, Boitrelle F, Marcelli F, Marchetti C, Mitchell V, Dewailly D, et al. Azoospermai and history of cryptorchidism: Andrological care of 180 patients. Hum Reprod. 2010;25((Robin G.; Dewailly D.) Jeanne de Flandre Hospital, Reproductive Medicine, Lille, France):i144.	No	Conference Abstract
51	Khodari M, Ouzzane A, Marcelli F, Yakoubi R, Mitchell V, Zerbib P, et al. Azoospermia and a history of inguinal hernia repair in adult. PROGRES EN UROLOGIE. 2015 Oct;25(12):692–7.	No	No available data
52	Almekaty K, Zahran MH, Eid A, Ralph D, Rashed A. Azoospermia and Sperm Retrieval in Post-Pubertal Testicular Torsion; Benefits and limitations. Urology. 2023 Jan;171:121–6.	No	Not about cryptorchidism
53	Berookhim BM, Schlegel PN. Azoospermia due to spermatogenic failure. Urol Clin North Am. 2014 Feb;41(1):97–113.	No	Review
54	Fisher JS, Kim ED. Azoospermia: vasal agenesis. ASIAN JOURNAL OF ANDROLOGY. 2022 Feb;24(1):1–4.	No	Review
55	Kim SW, Lee J, Lee TH, Kim DS, Song SH, Kim DK. Azoospermic Men with a History of Cryptorchidism Treated by Orchiopexy Have Favorable Outcomes after Testicular Sperm Extraction: A Systematic Review and Meta-Analysis. WORLD JOURNAL OF MENS HEALTH. 2023 Jan;41(1):81–93.	No	Systematic Review and Meta-Analysis
56	Panella P, Pepe P, Borzi P, Vento ME, Pennisi M, Scollo P. Azoospermic patient’s treatment: An experience of a PMA hospital unit and role of ultrasonography. Archivio italiano di urologia, andrologia : organo ufficiale [di] Societa italiana di ecografia urologica e nefrologica. 2016 Dec 30;88(4):314–6.	No	Review
57	Hessel ML, Ramos L, D’Hauwers KWM, Braat DDM, Hulsbergen-van de Kaa CA. Beneficial value of testicular sperm extraction-AgarCyto in addition to the standard testicular biopsy for diagnosis of testicular germ cell tumors in nonobstructive azoospermia. FERTILITY AND STERILITY. 2016 Feb;105(2):308-+.	No	Not about cryptorchidism
58	Zhang Y, Huang W, Hu ZH, Cao M, Wu HS, Cao JJ, et al. Benefits of orchidopexy on the fertility of adult men with bilateral cryptorchidism. Asian J Androl. 2018;20(6):632–3.	No	Letter to the editor
59	Yao C, Yang C, Zhao L, Li P, Tian R, Chen H, et al. Bi-allelic SHOC1 loss-of-function mutations cause meiotic arrest and non-obstructive azoospermia. J Med Genet. 2021;58(10):679–86.	No	Not clinical study
60	Beauvillard D, Perrin A, Drapier H, Ravel C, Freour T, Ferec C, et al. Bilateral absence of the vas deferens: from diagnosis to medically assisted reproductive techniques. Experience of 3 centres. GYNECOLOGIE OBSTETRIQUE & FERTILITE. 2015 May;43(5):367–74.	No	Not about cryptorchidism
61	Al-Ansari SM, Ridha-Albarzanchi MT, Kanan ZA, Al-Badri AA, Al-Atraqchi SK. Bilateral differential testicular biopsies improve tese and ICSI outcomes in non-obstructiveand obstructive azoospermic infertile patients. REPRODUCTION FERTILITY AND DEVELOPMENT. 2007;19(1):300–1.	No	No available data
62	Coccia ME, Rizzello F, Capezzuoli T, Evangelisti P, Cozzi C, Petraglia F. Bilateral Endometrioma Excision: Surgery-Related Damage to Ovarian Reserve. REPRODUCTIVE SCIENCES. 2019 Apr;26(4):543–50.	No	Not about cryptorchidism
63	Puehse G, Hense J, Bergmann M, Kliesch S. Bilateral histological evaluation of exocrine testicular function in men with obstructive azoospermia: condition of spermatogenesis and andrological implications? HUMAN REPRODUCTION. 2011 Oct;26(10):2606–12.	No	No available data
64	Barbotin AL, Dauvergne A, Dumont A, Mitchell V, Rigot JM, Boitrelle F, et al. Bilateral versus unilateral cryptorchidism in non-obstructive azoospermia: outcomes of testicular sperm extraction and ICSI. HUMAN REPRODUCTION. 2018 Jul;33:142–142.	No	No available data
65	Barbotin AL, Dauvergne A, Dumont A, Ramdane N, Mitchell V, Rigot JM, et al. Bilateral versus unilateral cryptorchidism in nonobstructive azoospermia: testicular sperm extraction outcomes. ASIAN JOURNAL OF ANDROLOGY. 2019 Oct;21(5):445–51.	No	Not based on m-TESE
66	Yoshioka N, Higashijima T, Nishimura C, Sugioka M, Egashira A, Motoishi M, et al. Blastocyst transfer could reduce ectopic pregnancy in patients with bilateral tubal damage. Japanese Journal of Fertility and Sterility. 2003;48(3–4):113–7.	No	Not about cryptorchidism
67	Cito G, Coccia ME, Salvianti F, Fucci R, Picone R, Giachini C, et al. Blood plasma miR-20a-5p expression as a potential non-invasive diagnostic biomarker of male infertility: A pilot study. Andrology. 2020;8(5):1256–64.	No	Not about cryptorchidism
68	Chiba K, Ishikawa T, Yamaguchi K, Fujisawa M. CAN ORCHIDOPEXY IN ADULTHOOD IMPROVE FERTILITY? JOURNAL OF ANDROLOGY. 2009 Apr;30:60–60.	No	No available data
69	Alrabeeah K, Doucet R, Boulet E, Phillips S, Al-Hathal N, Bissonnette F, et al. Can the rapid identification of mature spermatozoa during microdissection testicular sperm extraction guide operative planning? ANDROLOGY. 2015 May;3(3):467–72.	No	No available data
70	Mesquita FC, Savio LF, Velasquez D, Varnum A, Barros R, Miller D, et al. Can we improve time to patency with vasoepididymostomy with an innovative epididymal occlusion stitch? International braz j urol : official journal of the Brazilian Society of Urology. 2024;50(4):504–6.	No	No available data
71	Negri L, Benaglia R, Fiamengo B, Pizzocaro A, Albani E, Levi Setti PE. Cancer risk in male factor-infertility. Placenta. 2008 Oct;29 Suppl B:178–83.	No	No available data
72	Almassi N, Mulhall JP, Funt SA, Sheinfeld J. “Case of the Month” from Memorial Sloan Kettering Cancer Center, New York, NY, USA: managing newly diagnosed metastatic testicular germ cell tumour in a COVID-19-positive patient. BJU INTERNATIONAL. 2020 Sep;126(3):333–5.	No	Case Report
73	Teoli J, Mallet D, Renault L, Gay CL, Labrune E, Bretones P, et al. Case Report: Longitudinal follow-up and testicular sperm extraction in a patient with a pathogenic NR5A1 (SF-1) frameshift variant: p.(Phe70Serfs*5). FRONTIERS IN ENDOCRINOLOGY. 2023 Jun 20;14.	No	Case Report
74	Zheng Y, Li DM, Li FP, Jiang XH, Yang L, Qu R, et al. Case report: Remedial microdissection testicular sperm extraction after onco-microdissection testicular sperm extraction failure. Medicine. 2024;103(8):E37201.	No	Case Report
75	Seo J, 박세환, 조대기, 이중식. Causes of Obstructive Azoospermia and Outcome of Microsurgical Reconstruction. The World Journal of Men’s Health. 2011;29(2):151–5.	No	No available data
76	Li Xiangping, Zhi Erlei, Chen Huixing, Li Peng, Li Zheng. Clinical and genetic features of congenital absence of the vas deferens: 41 cases report. Chinese Journal of Reproduction and Contraception. 2017;37(4):276–81.	No	Not about cryptorchidism
77	Yamaguchi K, Okada K, Matsushita K, Li F, Ando M, Chiba K, et al. Clinical assessment of microdissection testicular sperm extraction in 307 patients with non-obstructive azoospermia. Urology. 2012;80(3):S244.	No	Unavailable cryptorchid subgroup data
78	Yamaguchi K, Chiba K, Matsushita K, Okada K, Enatsu N, Miyake H, et al. Clinical assessment of microdissection testicular sperm extraction in 313 patients with non-obstructive azoospermia. Eur Urol Suppl. 2013;12(1):e842.	No	Unavailable cryptorchid subgroup data
79	Stahl P, Reifsnyder J, Hsiao W, Schlegel P. Clinical characteristics of men with idiopathic nonobstructive azoospermia. J Urol. 2011;185(4):e912–3.	No	No available data
80	Simoni M, Tuettelmann F, Gromoll J, Nieschlag E. Clinical consequences of microdeletions of the Y chromosome:: the extended Munster experience. REPRODUCTIVE BIOMEDICINE ONLINE. 2008 Feb;16(2):289–303.	No	No available data
81	Ishikawa T, Yamaguchi K, Mizuta S, Takeuchi T, Matsubayashi H. CLINICAL CONSEQUENCES OF MICRODISSECTION TESTICULAR EXTRACTION AND INTRACYTOPLASMIC SPER INJECTION (ICSI) IN COUPLES WITH KLINEFELTER SYNDROME (KS). Fertil Steril. 2021;116(3):e66.	No	Klinefelter syndrome, no cryptorchid
82	Schlegel PN. Clinical evaluation of the genetics of male infertility. In: Carrell D, editor. 2007. p. 317–28.	No	Review
83	Tuettelmann F, Werny F, Cooper TG, Kliesch S, Simoni M, Nieschlag E. Clinical experience with azoospermia: aetiology and chances for spermatozoa detection upon biopsy. INTERNATIONAL JOURNAL OF ANDROLOGY. 2011 Aug;34(4):291–8.	No	No available data
84	Liao Lili, Pan Tong, Huang Daxiong, Huang Yonghan. Clinical outcome of testicular sperm collection-based ICSI treatment in azoospermia patients with different etiologies. Chinese Journal of Andrology. 2021;35(6):74–8.	No	Unavailable cryptorchid subgroup data
85	Ishikawa T, Kitaya K. CLINICAL OUTCOMES IN PATIENTS WITH CONGENITAL BILATERAL ABSENCE OF THE VAS DEFERENS (CBAVD) UNDERGOING TESTICULAR SPERM EXTRACTION-INTRACYTOPLASMIC SPERM INJECTION (TESE-ICSI). FERTILITY AND STERILITY. 2020 Sep;114(3):E393–E393.	No	Not about cryptorchidism
86	Yamaguchi K, Ohara Y, Doshida M, Matsubayashi H, Takeuchi T. CLINICAL OUTCOMES OE MICRODISSECTION ’TESTICULAR SPERM EXTRACTION (MICRO TESE) AND INTRTACYTOPLASMIC SPERM INJECTION (ICSI) IN NON-OBSTRUCTIVE AZOOSPERMIA (NOA) WITH THE HISTORY OF CRYPTORCHIDISM. FERTILITY AND STERILITY. 2022 Oct;118(4):E90–1.	No	Conference Abstract
87	Pereira M, Cunha M, Silva J, Viana P, Barros N, Teixeira Da Silva J, et al. Clinical outcomes of 583 treatment cycles with fresh and cryopreserved testicular sperm in cases without karyotype abnormalities and Y chromosome microdeletions needing testicular sperm extraction. Hum Reprod. 2024;39((Pereira M.) ICBAS-Instituto de Ciências Biomédicas Abel Salazar, Universidade do Porto-Rua Jorge Viterbo…	No	Not about cryptorchidism
88	Ishikawa T, Mizuta S, Yamaguchi K, Takaya Y, Nishiyama R, Kitaya K, et al. Clinical outcomes of microdissection testicular sperm extraction (Micro TESE) and intracytoplasmic sperm injection (ICSI) in patients with klinefelter syndrome. Fertil Steril. 2016;106((Ishikawa T.; Mizuta S.; Yamaguchi K.; Takaya Y.; Nishiyama R.; Kitaya K.; Matsubayashi H.) Reproduction Clinic Osaka, Osaka, Japan):e298.	No	Klinefelter syndrome, no cryptorchid
89	Arita N, Mizuta S, Yamaguchi K, Nishiyama R, Takaya Y, Kitaya K, et al. Clinical outcomes of testicular sperm extraction (TESE) and embryonic development in patients with post chemotherapy non-obstructive azoospermia. Fertil Steril. 2016;106((Arita N.; Mizuta S.; Nishiyama R.; Takaya Y.; Kitaya K.; Matsubayashi H.; Ishikawa T.) Reproduction Clinic Osaka, Osaka, Japan):e126.	No	Not about cryptorchidism
90	Rachman RI, Nurullah G, Atmoko W, Rasyid N, Cho SY, Birowo P. Clinical parameters as predictors for sperm retrieval success in azoospermia: experience from Indonesia. F1000 Res [Internet]. 2023;12((Rachman R.I.; Nurullah G.; Atmoko W.; Rasyid N.; Birowo P., ponco.birowo@gmail.com) Department of Urology, Faculty of Medicine, Cipto Mangunkusumo Hospital, Universitas Indonesia, West Java, Depok, Ind…	No	No available data
91	Kobayashi K, Mizuta S, Yamaguchi K, Matsubayashi H, Kotaro K, Takeuchi T, et al. Clinical results of couples with AZFc microdeletion using testicular sperm. HUMAN REPRODUCTION. 2019 Jul;34:114–114.	No	Not about cryptorchidism
92	Takeshima T, Yumura Y, Iwasaki A, Noguchi K. [Clinical Review of Hypospermatogenesis in Patients with a Previous Episode of Mumps Orchitis]. Hinyokika kiyo Acta urologica Japonica. 2015 Jun;61(6):227–33.	No	Not about cryptorchidism
93	Sun Yifan, Meng Zizhou, Zhao Jingpeng, Bu Xinjie, Li Peng, Zhi Erlei, et al. Clinical value of stepwise microsurgical resection of testicular tumors combined with sperm extraction in the treatment of spermatogenic failure. Scientia Sinica Vitae. 2024;54(1):204–12.	No	Not about cryptorchidism
94	Hussein TM, Zakaria NH, Zahran AM. Clinical, laboratory and genetic assessment of patients with congenital bilateral absent vas deferens. ANDROLOGIA. 2011 Feb;43(1):16–22.	No	Not about cryptorchidism
95	Huijben MM, Lock MTWTT, De Kemp VFV, De Kort LMOL, Van Breda HMKJ. Clomiphene Citrate a First Step to Improve Idiopathic Male Infertility: A Retrospective Analysis. Andrologia [Internet]. 2023;2023((Huijben M.M., m.huijben@umcutrecht.nl; Lock M.T.W.T.T., t.w.t.lock@umcutrecht.nl; De Kemp V.F.V., v.f.dekemp-6@umcutrecht.nl; De Kort L.M.O.L., l.m.o.dekort@umcutrecht.nl; Van Breda H.M.K.J., h.m.k.va…	No	Not about cryptorchidism
96	Di Persio D, Schülke L, Wistuba J, Cremers JF, Kliesch S, Neuhaus N. Cluster analysis reveals two hidden subgroups among patients with cryptozoospermiaS. Hum Reprod. 2022;37((Di Persio D.; Schülke L.; Wistuba J.; Cremers J.F.; Kliesch S.; Neuhaus N.) University Hospital of Münster, Centre of Reproductive Medicine and Andrology, Münster, Germany):i125.	No	No available data
97	Chen X, Ma Y, Zou S, Wang S, Qiu J, Xiao Q, et al. Comparison and outcomes of nonobstructive azoospermia patients with different etiology undergoing MicroTESE and ICSI treatments. Transl Androl Urol. 2019 Aug;8(4):366–73.	No	Unavailable cryptorchid subgroup data
98	Medel P, Osés R, Bisioli C, Tiveron M, Valcárcel A, Peña M, et al. Comparison between laboratory findings and histological diagnosis in TESE from men with non obstructive azoospermia. In: Kim S, Grootegoed J, Chemes H, editors. 2005. p. 133–6.	No	Not clinical study
99	Rossi L, Violin L, de Santis L, Guilherme P, Iaconelli A, Borges E. Comparison between sperm retrieval techniques in testicles showing supression of spermatogenesis. FERTILITY AND STERILITY. 2003 Sep;80:S208–9.	No	No available data
100	Robin G, Plouvier P, Lefebvre-Khalil V, Mitchell V, Dewailly D, Rigot JM. Comparison of ICSI outcomes between ejaculated versus extracted testicular spermatozoa in extreme oligozoospermic men and non-obstructive azoospermia. HUMAN REPRODUCTION. 2015 Jun;30:162–3.	No	No available data
101	Utlu A, Ozkaya F, Aksakalli T, Cinislioglu AE, Demirdogen SO, Altay MS, et al. Comparison of unilateral and bilateral microdissection testicular sperm extraction (MD-TESE) in patients with non-obstructive azoospermia: a prospective study. INTERNATIONAL UROLOGY AND NEPHROLOGY. 2023 Sep;55(9):2177–82.	No	No available data
102	Safsaf A, Sibert L, Cleret JM, Perdrix A, Milazzo JP, Gobet F, et al. Concomitant unilateral and synchronous bilateral testis cancer in azoospermic dizygotic twins: differential management of fertility preservation. FERTILITY AND STERILITY. 2011 Jun;95(7).	No	Not about cryptorchidism
103	Marinaro J, Gal J, Kashanian J. CONCORDANCE OF TESTIS HISTOLOGY AMONG MEN UNDERGOING BILATERAL TESTICULAR SPERM EXTRACTION PROCEDURES. JOURNAL OF UROLOGY. 2023 Apr;209:E392–E392.	No	Not about cryptorchidism
104	Llabador MA, Pagin A, Lefebvre-Maunoury C, Marcelli F, Leroy-Martin B, Rigot JM, et al. Congenital bilateral absence of the vas deferens: the impact of spermatogenesis quality on intracytoplasmic sperm injection outcomes in 108 men. ANDROLOGY. 2015 May;3(3):473–80.	No	Not about cryptorchidism
105	Radicioni AF, Ferlin A, Balercia G, Pasquali D, Vignozzi L, Maggi M, et al. Consensus statement on diagnosis and clinical management of Klinefelter syndrome. J Endocrinol Invest. 2010;33(11):839–50.	No	Klinefelter syndrome, no cryptorchid
106	Santulli P, Somigliana E, Bourdon M, Maignien C, Marcellin L, Gayet V, et al. Conservative management of endometrioma in women undergoing in vitro fertilization. JOURNAL OF GYNECOLOGY OBSTETRICS AND HUMAN REPRODUCTION. 2017 Mar;46(3):203–9.	No	Not about cryptorchidism
107	Chen GP, Jin LL, Zhou YQ, Shi YC, Li HW, Zhang XW, et al. [Construction and analysis of gene expression profiles in the testes of patients with unilateral cryptorchidism using cDNA gene chips]. Zhonghua Nan Ke Xue. 2013 Feb;19(2):121–6.	No	Not clinical study
108	Benderradji H, Prasivoravong J, Marcelli F, Barbotin AL, Catteau-Jonard S, Marchetti C, et al. Contribution of serum anti-Müllerian hormone in the management of azoospermia and the prediction of testicular sperm retrieval outcomes: a study of 155 adult men. Basic Clin Androl. 2021 Jun 17;31(1):15.	No	No available data
109	Tsujimura A, Matsumiya K, Miyagawa Y, Tohda A, Miura H, Nishimura K, et al. Conventional multiple or microdissection testicular sperm extraction: A comparative study. Hum Reprod. 2002;17(11):2924–9.	No	Not about cryptorchidism
110	Karakus C, Ozyurt R. Correlation between high Choline metabolite signal in spectroscopy and sperm retrieval chance at micro-TESE. EUROPEAN REVIEW FOR MEDICAL AND PHARMACOLOGICAL SCIENCES. 2022;26(4):1125–30.	No	No available data
111	Monteiro GA, Papa FO, Zahn FS, Dellaqua JA Jr, Melo CM, Maziero RRD, et al. Cryopreservation and fertility of ejaculated and epididymal stallion sperm. ANIMAL REPRODUCTION SCIENCE. 2011 Sep;127(3–4):197–201.	No	Not human clinical study
112	Gangrade BK. Cryopreservation of testicular and epididymal sperm: techniques and clinical outcomes of assisted conception. CLINICS. 2013;68:131–40.	No	Review
113	Rossi-Ferragut L, Pasqualotto F, Pereira L, Vieira M, Iaconelli A, Borges E, et al. Cryptorchid rat testis: an experimental model to compare TFNA and TESE. HUMAN REPRODUCTION. 2000 Jun;15:107–107.	No	Animal Study
114	Rossi-Ferragut LM, Pereira LAV, Iaconelli A, Borges E, Pasqualotto FF. Cryptorchidic rat testis: An experimental model to compare testicular sperm aspiration with testicular sperm extraction. Journal of Urology. 2001;165(5 Supplement):343–343.	No	Animal Study
115	La Vignera S, Calogero AE, Condorelli R, Marziani A, Cannizzaro MA, Lanzafame F, et al. Cryptorchidism and its long-term complications. Eur Rev Med Pharmacol Sci. 2009;13(5):351–6.	No	Review
116	Wan B, Wu Y, Wu Z, Zhou Z, Lu W. Current progress on the curative effects of vasoepididymostomy for patients with obstructive azoospermia: An updated systematic review and meta-analysis of human studies. ANDROLOGY. 2023 Jan;11(1):103–11.	No	Systematic Review and Meta-Analysis
117	Stipoljev F, Vujisic S, Parazajder J, Hafner D, Jezek D, Sertic J. Cytogenetic analysis of azoospermic patients: karyotype comparison of peripheral blood lymphocytes and testicular tissue. EUROPEAN JOURNAL OF OBSTETRICS & GYNECOLOGY AND REPRODUCTIVE BIOLOGY. 2006 Feb 1;124(2):197–203.	No	No available data
118	Iwatsuki S, Umemoto Y, Takeda T, Nozaki S, Takada H, Kubota H, et al. DAMAGE TO SEMINIFEROUS TUBULES IN PATIENTS WITH SERTOLI CELL ONLY SYNDROME PROGRESSES WITH AGING. JOURNAL OF UROLOGY. 2017 Apr;197(4):E86–E86.	No	Conference Abstract
119	Renault L, Labrune E, d’Estaing SG, Cuzin B, Lapoirie M, Benchaib M, et al. Delaying testicular sperm extraction in 47,XXY Klinefelter patients does not impair the sperm retrieval rate, and AMH levels are higher when TESE is positive. Hum Reprod. 2022;37(11):2518–31.	No	Klinefelter syndrome, no cryptorchid
120	Benoff S, Goodwin L, Millan C, Hurley I, Pergolizzi R, Marmar J. Deletions in L-type calcium channel α1 subunit testicular transcripts correlate with testicular cadmium and apoptosis in infertile men with varicoceles. FERTILITY AND STERILITY. 2005 Mar;83(3):622–34.	No	Not clinical study
121	Barros A, Fernandes S, Oliveira C, Silva J, Almeida V, Viana P, et al. Detailed bilateral testicle cytological analysis and Y molecular screening. Prognosis and clinical efficacy of TESE-ICSI in secretory azoospermia. HUMAN REPRODUCTION. 2000 Jun;15:155–155.	No	No available data
122	Bryan ER, McLachlan RI, Rombauts L, Katz DJ, Yazdani A, Bogoevski K, et al. Detection of chlamydia infection within human testicular biopsies. Hum Reprod. 2019;34(10):1891–8.	No	Not about cryptorchidism
123	Gulacsi A, Kopa Z. Detection of intratubular germ cell neoplasia (ITGCN) in severe male infertility patients. Eur Urol Suppl. 2012;11(4):85.	No	Not about cryptorchidism
124	Deng CY, Liu DF, Zhao LM, Lin HC, Mao JM, Zhang Z, et al. Development of a predictive model for increasing sperm retrieval success by microdissection testicular sperm extraction in patients with nonobstructive azoospermia. Asian J Androl. 2023 Sep 1;25(5):598–603.	No	Unavailable cryptorchid subgroup data
125	Zhu YT, Luo C, Li Y, Li H, Quan S, Deng YJ, et al. Differences and similarities between extremely severe oligozoospermia and cryptozoospermia in intracytoplasmic sperm injection. ASIAN JOURNAL OF ANDROLOGY. 2016 Nov;18(6):904–7.	No	No available data
126	Cavadias I, Touraine P, Ahmed SF. Differences or Disorders of sex development in Boys: impact on fertility. ANNALES D ENDOCRINOLOGIE. 2022 Jun;83(3):177–80.	No	Not about m-TESE
127	Gianfrilli D, Carlomagno F, Sciarra F, Lombardo F. Different karyotypes, same disease? Trends Andro Sex Med. 2020;((Gianfrilli D., daniele.gianfrilli@uniroma1.it; Carlomagno F., francesco.carlomagno@uniroma1.it; Sciarra F., francesca.sciarra@uniroma1.it; Lombardo F., francesco.lombardo@uniroma1.it) Department of Experimental Medicine, “Sapienza” University of Rome, Policlinico “Umberto I” of Rome…	No	Review
128	Galeraud-Denis I, Bouraima H, Sibert L, Rives N, Carreau S. Differential expression of transcripts of aromatase and mediators of estrogen action in testicular biopsies from patients with non-obstructive azoospermia. HUMAN REPRODUCTION. 2011 Jul;26:I282–3.	No	Not clinical study
129	Ransom M, Garcia A, Doherty K, Shelden R, Kemmann E. Direct gamete uterine transfer in patients with tubal absence or occlusion. JOURNAL OF ASSISTED REPRODUCTION AND GENETICS. 1997 Jan;14(1):35–8.	No	Not about cryptorchidism
130	Bole R, Kaiyal RS, Lundy SD, Nguyen JK, Parekh N, Vij SC. Discordant Bilateral Testicular Pathology Does not Affect Sperm Retrieval Rate in Bilateral Microdissection Testicular Sperm Extraction (mTESE). UROLOGY. 2023 Jun;176:82–6.	No	Unavailable cryptorchid subgroup data
131	Bole R, Kaiyal RS, Lundy SD, Nguyen JK, Parekh N, Vij SC. Discordant Bilateral Testicular Pathology Does Not Affect Sperm Retrieval Rate in Bilateral Microdissection Testicular Sperm Extraction (mTESE) (vol 176, P82, 2023). UROLOGY. 2023 Oct;180:303–303.	No	No available data
132	Lundy S, Vij S. DISCORDANT TESTICULAR PATHOLOGY IS COMMON IN MEN WITH NON-OBSTRUCTIVE AZOOSPERMIA UNDERGOING BILATERAL MTESE. JOURNAL OF UROLOGY. 2022 May;207(5):E584–E584.	No	Conference Abstract
133	Yu Q, Gu X, Shang X, Li H, Xiong C. Discrimination and characterization of Sertoli cell-only syndrome in non-obstructive azoospermia using cell-free seminal DDX4. REPRODUCTIVE BIOMEDICINE ONLINE. 2016 Aug;33(2):189–96.	No	Not about cryptorchidism
134	Huang IS, Huang WJ, Lin AT. Distinguishing non-obstructive azoospermia from obstructive azoospermia in Taiwanese patients by hormone profile and testis size. JOURNAL OF THE CHINESE MEDICAL ASSOCIATION. 2018 Jun;81(6):531–5.	No	Not about cryptorchidism
135	Silber SJ, Nagy Z, Devroey P, Tournaye H, Van Steirteghem AC. Distribution of spermatogenesis in the testicles of azoospermic men: the presence or absence of spermatids in the testes of men with germinal failure. Hum Reprod. 1997 Nov;12(11):2422–8.	No	Not about cryptorchidism
136	Lopes LS, Cury VN, Cha JD, Lampa Junior VM, Marques JL, Mizrahi FE, et al. Do assisted reproduction outcomes differ according to aetiology of obstructive azoospermia? ANDROLOGIA. 2020 Feb;52(1).	No	Not about cryptorchidism
137	Lopes LS, Baccaglini W, von Muhlen B, Placco Araujo Glina F, Albertini Daiuto S, Linck Pazeto C, et al. Does acquired obstructive azoospermia have less impact than congenital azoospermia on ICSI results? Systematic review and meta-analysis. ANDROLOGIA. 2021 Aug;53(7).	No	Systematic Review and Meta-Analysis
138	Wiser A, Raviv G, Weissenberg R, Elizur SE, Levron J, Machtinger R, et al. Does age at orchidopexy impact on the results of testicular sperm extraction? REPRODUCTIVE BIOMEDICINE ONLINE. 2009 Dec;19(6):778–83.	No	Not based on m-TESE
139	Moradi M, Alemi M, Moradi A, Izadi B, Parhodah F, Asadi FT. Does inhibin-B help us to confidently refuse diagnostic testicular biopsy in azoospermia? IRANIAN JOURNAL OF REPRODUCTIVE MEDICINE. 2012 May;10(3):243–8.	No	No available data
140	Kamal A, Fahmy I, Mansour R, Serour G, Aboulghar M, Ramos L, et al. Does the outcome of ICSI in cases of obstructive azoospermia depend on the origin of the retrieved spermatozoa or the cause of obstruction? A comparative analysis. FERTILITY AND STERILITY. 2010 Nov;94(6):2135–40.	No	No available data
141	Morelli M, Spinelli M, Sciorio C, Spirito L, Geretto P, Gemma L, et al. Does the time from spinal cord injury affect the sperm retrieval rate in testicular sperm extraction? EUROPEAN UROLOGY. 2023 Feb;83:S954–5.	No	Not about cryptorchidism
142	Olgan S, Mumusoglu S, Bozdag G. Does Unilateral Oocyte Retrieval due to Transvaginally Inaccessible Ovaries, Contrary to Common Beliefs, Affect IVF/ICSI Treatment Outcomes That Much? BIOMED RESEARCH INTERNATIONAL. 2016;2016.	No	Not about cryptorchidism
143	Weidner W, Colpi G, Hargreave T, Papp G, Pomerol J, EAU Working Grp Male Infertility. EAU guidelines on male infertility. EUROPEAN UROLOGY. 2002 Oct;42(4):313–22.	No	Guideline
144	Alonso V, Perez S, Barrero R, Garcia-Merino F. Ectopic Vas Deferens Inserting Into Distal Retroiliac Ureter in the Currarino Syndrome. Urology. 2016;98((Alonso V., alonso.veronika@gmail.com; Perez S.; Barrero R.; Garcia-Merino F.) Department of Pediatric Surgery, Virgen del Rocio Children’s Hospital, Seville, Spain):167–9.	No	Review
145	Sharma S, Stukenborg JB, Schlatt S. Editorial: Research advances in male fertility: New horizons for investigating human testicular function and development of clinical fertility preservation approaches. FRONTIERS IN ENDOCRINOLOGY. 2022 Sep 30;13.	No	Not about cryptorchidism
146	Cao Y, Shi H, Ma Y, Ma L, Zhai J. Effect and Relationship of Seasons on the High Risk of Ovarian Hyperstimulation Syndrome After Oocyte Retrieval in Patients With Polycystic Ovary Syndrome. FRONTIERS IN ENDOCRINOLOGY. 2021 Jan 26;11.	No	Not about cryptorchidism
147	Teoli J, Mezzarobba V, Renault L, Mallet D, Lejeune H, Chatelain P, et al. Effect of Recombinant Gonadotropin on Testicular Function and Testicular Sperm Extraction in Five Cases of NR0B1 (DAX1) Pathogenic Variants. FRONTIERS IN ENDOCRINOLOGY. 2022 Mar 30;13.	No	Not about m-TESE
148	Irkilata HC, Dayanc M, Kibar Y, Musabak U, Yesilkaya E, Oral E, et al. Effect of scrotal incision orchiopexy on serum inhibin B levels and comparison with classic inguinal orchlopexy. UROLOGY. 2008 Sep;72(3):525–9.	No	Not about cryptorchidism
149	Shaeer O, Fawzy Ghaly M, Ibrahim ER, Abdelmotaleb ME, AbdelRahman IFS, Shaeer K. Effect of vas ligation on testicular sperm extraction results in nonobstructive azoospermic rats: Shaeer’s lock-in technique. ANDROLOGIA. 2021 Oct;53(9).	No	No available data
150	Guneri C, Alkibay T, Tunc L. Effects of clinical, laboratuary and pathological features on successful sperm retrieval in non-obstructive azoospermia. Turkish journal of urology. 2016 Sep;42(3):168–77.	No	Unavailable cryptorchid subgroup data
151	Afolabi AO, Aderoju HA, Alagbonsi IA. Effects of methanolic extract of Moringa oleifera leaves on semen and biochemical parameters in cryptorchid rats. Afr J Tradit Complement Altern Med. 2013;10(5):230–5.	No	Not about cryptorchidism
152	Zhou Liang, Wang Shengxing, Zhou Dangxia, Ji Xingzhe, Sun Jianhua, Wang Lei, et al. Effects of orchidopexy operations in different pubertal status on the clinical outcomes of ICSI-micro TESE: a comparative analysis. Chinese Journal of Reproduction and Contraception. 2021;41(9):832–8.	No	No available data
153	Zhang YY, Zhang YL, Bu ZQ, Chen CH, Yang L, Meng YL, et al. [Efficacy analysis of letrozole combined with gonadotropin-releasing hormone antagonists in patients with high risk of ovarian hyperstimulation syndrome undergoing total embryo freezing]. Zhonghua yi xue za zhi. 2024 Aug 6;104(30):2823–9.	No	Not about cryptorchidism
154	Tian RH, Chen HX, Zhao LY, Yang C, Li P, Wan Z, et al. [Efficacy and safety study of microsurgical varicocelectomy in the treatment of non-obstructive azoospermia with varicocele]. Zhonghua yi xue za zhi. 2018 Dec 11;98(46):3737–40.	No	Not about cryptorchidism
155	Zhang YX, Yao CC, Huang YH, Li P, Zhi EL, Zhu ZJ, et al. Efficacy of stepwise mini-incision microdissection testicular sperm extraction for nonobstructive azoospermia with varied etiologies. Asian J Androl. 2023;25(5):621–6.	No	Unavailable cryptorchid subgroup data
156	Özman O, Tosun S, Bayazıt N, Cengiz S, Bakırcıoğlu ME. Efficacy of the second micro–testicular sperm extraction after failed first micro–testicular sperm extraction in men with nonobstructive azoospermia. Fertil Steril. 2021;115(4):915–21.	No	Unavailable cryptorchid subgroup data
157	Paasch U, Thieme C, Grunewald S, Glander HJ. Electronic data base systems support the evaluation of male infertility factors, example cryptorchidism. Urol Int. 2004;72(2):154–61.	No	Not about m-TESE
158	Gadda F, Spinelli MG, Cozzi G, Paffoni A, Carmignani L, Rocco F. Emergency testicular sperm extraction after scrotal trauma in a patient with a history of contralateral orchiopexy for cryptorchidism: case report and review of the literature. Fertil Steril. 2012 May;97(5):1074–7.	No	Case Report
159	Iwatsuki S, Kojima Y, Mizuno K, Kamisawa H, Umemoto Y, Sasaki S, et al. Endocrine Assessment of Prepubertal Boys With a History of Cryptorchidism and/or Hypospadias: A Pilot Study. JOURNAL OF UROLOGY. 2011 Jun;185(6):2444–9.	No	Not about m-TESE
160	Force A, Viallard JL, Saez F, Grizard G, Boucher D. Enolase isoforms evolution of human spermatozoa during their maturation: an electrophoretic study. HUMAN REPRODUCTION. 2003 Jun;18:195–195.	No	Not clinical study
161	Vloeberghs V, De Munck N, Racca A, Mateizel I, Wouters K, Tournaye H. Enzymatic tissue processing after testicular biopsy in non-obstructive azoospermia enhances sperm retrieval. Hum Reprod Open. 2023;2023(4):hoad039.	No	Not about cryptorchidism
162	Vloeberghs V, Racca A, De Munck N, Mateizel I, Tournaye H. Enzymatic tissue processing after testicular biopsy in nonobstructive azoospermia enhances sperm retrieval and cumulative live birth rates. Hum Reprod. 2023;38((Vloeberghs V.; De Munck N.; Mateizel I.; Tournaye H.) UZ Brussel, Centre for Reproductive Medicine, Jette-Brussels, Belgium):i226.	No	Not about cryptorchidism
163	Vicari E, Grazioso C, Burrello N, Cannizzaro M, D’Agata R, Calogero A. Epididymal and testicular sperm retrieval in azoospermic patients and the outcome of intracytoplasmic sperm injection in relation to the etiology of azoospermia. FERTILITY AND STERILITY. 2001 Jan;75(1):215–6.	No	No available data
164	Okuno H, Nakamura E, Shichiri Y, Kakehi Y, Terachi T, Ogawa O. [Epididymal sperm aspiration for obstructive azoospermia]. Hinyokika kiyo Acta urologica Japonica. 2000 Aug;46(8):581–6.	No	No available data
165	Gudeman SR, Townsend B, Fischer K, Walters RC, Crain D. Etiology of Azoospermia in a Military Population. JOURNAL OF UROLOGY. 2015 Apr;193(4):1318–21.	No	Not about m-TESE
166	Zitzmann M, Aksglaede L, Corona G, Isidori AM, Juul A, T’Sjoen G, et al. European academy of andrology guidelines on Klinefelter Syndrome Endorsing Organization: European Society of Endocrinology. Andrology. 2021;9(1):145–67.	No	Klinefelter syndrome, no cryptorchid
167	Jungwirth A, Giwercman A, Tournaye H, Diemer T, Kopa Z, Dohle G, et al. European association of urology guidelines on male infertility: The 2012 update. Eur Urol. 2012;62(2):324–32.	No	Guideline
168	Minhas S, Bettocchi C, Boeri L, Capogrosso P, Carvalho J, Cilesiz NC, et al. European Association of Urology Guidelines on Male Sexual and Reproductive Health: 2021 Update on Male Infertility. Eur Urol. 2021;80(5):603–20.	No	Guideline
169	Forti G, Krausz C. Evaluation and treatment of the infertile couple. JOURNAL OF CLINICAL ENDOCRINOLOGY & METABOLISM. 1998 Dec;83(12):4177–88.	No	Review
170	Wahdan AS, Salama AK, Farag MA, Moussa AA. Evaluation of magnesium sulphate in combination with dexmedetomidine as adjuvants to levobupivacaine in ultrasound-guided spermatic cord block: a randomized controlled trial. ANAESTHESIA PAIN & INTENSIVE CARE. 2022 Apr;26(2):182–90.	No	Not about cryptorchidism
171	İbiş MA, Yaman Ö. Evaluation of Male Infertility. Duzce Med J. 2022;24(Spl):1–6.	No	Review
172	Cocuzza M, Tiseo BC, Park R, Padovani GP, Baroni RH, Tavares A, et al. Evaluation of reproductive system anatomy and gonadal function in patients with prune-belly syndrome. Fertil Steril. 2015;104(3):e11.	No	Not about cryptorchidism
173	Moein MR, Moein MR, Ghasemzadeh J, Pourmasoumi S. Evaluation of sperm retrieval rate with bilateral testicular sperm extraction in infertile patients with azoospermia. Iranian journal of reproductive medicine. 2015 Nov;13(11):711–4.	No	No available data
174	Arikan Y, Dumanli E, Inan AH, Keskin MZ. Evaluation of the Results of Intracytoplasmic Sperm Injection and Microdissection Testicular Sperm Extraction Treatments in Patients with Nonobstructive Azoospermia According to Etiological Factors: A Retrospective Analysis. EUROPEAN JOURNAL OF THERAPEUTICS. 2024 Aug 7;	No	Unavailable cryptorchid subgroup data
175	Fietz D, Pilatz A, Diemer T, Wagenlehner F, Bergmann M, Schuppe HC. Excessive unilateral proliferation of spermatogonia in a patient with non-obstructive azoospermia - adverse effect of clomiphene citrate pre-treatment? BASIC AND CLINICAL ANDROLOGY. 2020 Sep 1;30(1).	No	Not about cryptorchidism
176	Thalluri V, Woodman RJ, Vollenhoven B, Tremellen K, Zander-Fox D. Exposure to corticosteroids in the first trimester is associated with an increased risk of urogenital congenital anomalies. HUMAN REPRODUCTION. 2022 Aug 25;37(9):2167–74.	No	Not about cryptorchidism
177	van der Horst C, Naumann C, Martinez-Portillo F, Jünemann K. External genital injuries.: Diagnostics and treatment. UROLOGE. 2005 Aug;44(8):898-+.	No	Review
178	Plouvier P, Barbotin AL, Boitrelle F, Dewailly D, Mitchell V, Rigot JM, et al. Extreme spermatogenesis failure: andrological phenotype and intracytoplasmic sperm injection outcomes. Andrology. 2017 Mar;5(2):219–25.	No	Not about cryptorchidism
179	Zhang J, Liang X. Extremely low serum AMH level correlates with a high sperm retrieval rate of micro-TESE in men with idiopathic azoospermia. Hum Reprod. 2020;35(SUPPL 1):i9.	No	Not about cryptorchidism
180	Zhang L, Wenhao T, Ping L, Kai H. Factors influencing ICSI outcome after sperm retrieval in nonobstructive azoospermia patients with different types of etiologies: a retrospective study of 1157 patients. HUMAN REPRODUCTION. 2023 Jun;38.	No	Unavailable cryptorchid subgroup data
181	Sabudi IMNG. Factors influencing sperm retrieval rate by Microdissection Testicular Sperm Extraction (mTESE) in non-obstructive azoospermia cases: A literature review. BALI MEDICAL JOURNAL. 2020;9(1):356–9.	No
182	Zhang L, Li R, Liu P, Hong K. Factors influencing sperm retrieval rate of microdissection testicular sperm extraction in nonobstructive azoospermia patients with different etiologies: a retrospective study of 3104 patients. Hum Reprod. 2023;38((Zhang L.) Department of Obstetrics and Gynecology, Beijing, China):i84–5.	No	Unavailable cryptorchid subgroup data
183	Wei TC, Huang WJS, Lin ATL, Chen KK. Factors on sperm retrieval at micro-dissection testicular sperm extraction in patients with non-obstructive azoospermia (NOA). J Sex Med. 2013;10((Wei T.-C.; Huang W.J.S.; Lin A.T.L.; Chen K.-K.) Division of Urology, Department of Surgery, Taipei Veterans General Hospital, Taipei, Taiwan):212.	No	Unavailable cryptorchid subgroup data
184	Aljubran A, Safar O, Elatreisy A, Alwadai R, Shalkamy O, Assiri HM, et al. Factors predicting successful sperm retrieval in men with nonobstructive Azoospermia: A single center perspective. Heal Sci Rep [Internet]. 2022;5(4). Available from: https://www.embase.com/search/results?subaction=viewrecord&id=L2018299190&from=export	No	Unavailable cryptorchid subgroup data
185	Almekaty KM, Zahran MH, Amer ML, Hagras AM, Salem KA, Rashed AS, et al. Factors predicting the outcome of percutaneous epididymal sperm aspiration in men with obstructive azoospermia. ARCHIVIO ITALIANO DI UROLOGIA E ANDROLOGIA. 2022;94(3):323–7.	No	Not about m-TESE
186	Elert A, Jahn K, Ohlmann CH, Heidenreich A, Hofmann R. Familial undescended testis. European Urology. 2001;39(Suppl. 5):156–156.	No	Case Report
187	Kasbe MN, More A, Gajabe G, Jadhav R, Bachate P, Mehakar S, et al. Fertility Challenges: The Complexities of Retrograde Ejaculation and Cornual Block in Reproductive Health. CUREUS JOURNAL OF MEDICAL SCIENCE. 2024 Mar 4;16(3).	No	Not about cryptorchidism
188	Parekh NV, Lundy SD, Vij SC. Fertility considerations in men with testicular cancer. Transl Androl Urol. 2020;9((Parekh N.V., parekhn3@ccf.org; Lundy S.D.; Vij S.C.) Department of Urology, Cleveland Clinic, Cleveland, OH, United States):14–23.	No	Not about cryptorchidism
189	Ciongradi CI, Sarbu I, Halitchi COI, Benchia D, Sarbu K. Fertility of Cryptorchid Testis-An Unsolved Mistery. GENES. 2021 Dec;12(12).	No	Review
190	Hmida W, Tlili G, Mallat F, Chavey S, Mama N, Jaidane M, et al. Fertility of patients with a history of bilateral cryptorchidism treated. J Endourol. 2013;27((Hmida W.; Tlili G.; Mallat F.; Chavey S.; Mama N.; Jaidane M.; Mosbah F.) Sousse, Tunisia):A267.	No	Conference Abstract
191	Vaidya RA, Gogte J. Fertility options and challenges for patients with cytogenetic infertility & disorders of sex development. Mol Cytogenet [Internet]. 2014;7((Vaidya R.A., vaidya.rama@gmail.com; Gogte J.) Milan Polyclinic, 71-B Sarashwati Road, Santacruz (W), Mumbai, India). Available from: https://www.embase.com/search/results?subaction=viewrecord&id=L71530921&from=export	No	Review
192	Çayan S, Orhan İ, Altay B, Aşcı R, Akbay E, Ayas B, et al. Fertility outcomes and predictors for successful sperm retrieval and pregnancy in 327 azoospermic men with a history of cryptorchidism who underwent microdissection testicular sperm extraction. Andrology. 2021 Jan;9(1):253–9.	Yes	/
193	Çayan S, Orhan I, Altay B, Aşci R, Akbay E, Ayas B, et al. Fertility outcomes and predictors for successful spermretrieval and pregnancy in 327 azoospermicmen with a history of cryptorchidism who underwent microdissection testicular sperm extraction. J Urol. 2020;203((Çayan S.; Akbay E.) Mersin, Turkey):e1204.	No	Conference Abstract
194	Muncey W, Dutta R, Terlecki RP, Woo LL, Scarberry K. Fertility potential in adult men treated for uncorrected bilateral cryptorchidism: A systematic literature review and analysis of case reports. ANDROLOGY. 2021 May;9(3):781–91.	No	Systematic Review
195	Muncey W, Dutta R, Terlecki RP, Woo LL, Scarberry K. Fertility potential of men treated for uncorrected bilateral cryptorchidism as adults: A systematic literature review. J Urol. 2020;203((Muncey W.; Woo L.L.) Cleveland, OH, United States):e543.	No	Systematic Review
196	Shish L, Reardon E, Kogan S. Fertility prospects for the prune-belly patient: A scoping review. J Pediatr Urol. 2024 Jun;20(3):446–54.	No	Review
197	Antinori S, Versaci C, Dani G, Antinori M, Pozza D, Selman HA. Fertilization with human testicular spermatids: four successful pregnancies. Hum Reprod. 1997 Feb;12(2):286–91.	No	Case Report
198	Katz D, Mizrachi Y, Lantsberg D. First large Australian experience of Micro-TESE outcomes for nonobstructive azoospermia. BJU Int. 2022;129((Katz D.) Men’s Health Melbourne, Melbourne, Australia):6.	No	Unavailable cryptorchid subgroup data
199	Ku MH, Huang WJS, Huang IS, Lin TL, Chen KK. From clinical presentations of NOA males to predict the outcome of microdissection TESE. Eur Urol Suppl. 2016;15(3):e187.	No	Unavailable cryptorchid subgroup data
200	Khalifeh F, Sarraf M, Dabit S. Full-term delivery following intracytoplasmic sperm injection with spermatozoa extracted from frozen-thawed testicular tissue. HUMAN REPRODUCTION. 1997 Jan;12(1):87–8.	No	Case Report
201	Kojima Y, Hayashi Y, Mizuno K, Kurokawa S, Nakane A, Maruyama T, et al. [Future treatment strategies for cryptorchidism to improve spermatogenesis]. Hinyokika kiyo Acta urologica Japonica. 2007 Jul;53(7):517–22.	No	Review
202	Brant A, Kang C, Mielnik A, O’Neill M, Haller M, Schlegel P, et al. GENE DOSAGE CHANGES IN CRYPTORCHID MEN WITH NONOBSTRUCTIVE AZOOSPERMIA. J Urol. 2023;209((Brant A.; Kang C.; Mielnik A.; Schlegel P.; Lamb D.) New York, NY, United States):e5.	No	Not clinical study
203	Ghieh F, Mitchell V, Mandon-Pepin B, Vialard F. Genetic defects in human azoospermia. BASIC AND CLINICAL ANDROLOGY. 2019 Apr 23;29.	No	Review
204	Wang H, An M, Liu Y, Hu K, Jin Y, Xu S, et al. Genetic diagnosis and sperm retrieval outcomes for Chinese patients with congenital bilateral absence of vas deferens. ANDROLOGY. 2020 Sep;8(5):1064–9.	No	Not about cryptorchidism
205	Kuroda S, Usui K, Sanjo H, Takeshima T, Kawahara T, Uemura H, et al. Genetic disorders and male infertility. REPRODUCTIVE MEDICINE AND BIOLOGY. 2020 Oct;19(4):314–22.	No	Review
206	Okutman O, Ben Rhouma M, Benkhalifa M, Muller J, Viville S. Genetic evaluation of patients with non-syndromic male infertility. JOURNAL OF ASSISTED REPRODUCTION AND GENETICS. 2018 Nov;35(11):1939–51.	No	Review
207	Dunkel L, Taskinen S, Hovatta O, Tilly JL, Wikström S. Germ cell apoptosis after treatment of cryptorchidism with human chorionic gonadotropin is associated with impaired reproductive function in the adult. J Clin Invest. 1997 Nov 1;100(9):2341–6.	No	Not about m-TESE
208	Chalmel F, Lardenois A, Evrard B, Mathieu R, Feig C, Demougin P, et al. Global human tissue profiling and protein network analysis reveals distinct levels of transcriptional germline-specificity and identifies target genes for male infertility. HUMAN REPRODUCTION. 2012 Nov;27(11):3233–48.	No	Not about cryptorchidism
209	Stahl PJ, Mielnik A, Schlegel PN, Paduch DA. Heat shock factor y chromosome (HSFY) mRNA level predicts the presence of retrievable testicular sperm in men with nonobstructive azoospermia. Fertil Steril. 2011;96(2):303–8.	No	No available data
210	Bobjer J, Naumovska M, Giwercman YL, Giwercman A. High prevalence of androgen deficiency and abnormal lipid profile in infertile men with non-obstructive azoospermia. Int J Androl. 2012;35(5):688–94.	No	Not about cryptorchidism
211	Viville S, Warter S, Meyer J, Wittemer C, Loriot M, Mollard R, et al. Histological and genetic analysis and risk assessment for chromosomal aberration after ICSI for patients presenting with CBAVD. HUMAN REPRODUCTION. 2000 Jul;15(7):1613–8.	No	Not about cryptorchidism
212	McLachlan RI, Rajpert-De Meyts E, Hoei-Hansen CE, de Kretser DM, Skakkebaek NE. Histological evaluation of the human testis - approaches to optimizing the clinical value of the assessment: Mini Review. HUMAN REPRODUCTION. 2007 Jan;22(1):2–16.	No	Review
213	Altay B, Hekimgil M, Çikili N, Turna B, Soydan S. Histopathological mapping of open testicular biopsies in patients with unobstructive azoospermia. BJU INTERNATIONAL. 2001 Jun;87(9):834–7.	No	Not about m-TESE
214	Fedder J. History of cryptorchidism and ejaculate volume as simple predictive parameters for the presence of testicular sperm. J Reproduktionsmed Endokrinol. 2010;7(4):353.	No	Conference Abstract
215	Fedder J. History of cryptorchidism and ejaculate volume as simple predictors for the presence of testicular sperm. SYSTEMS BIOLOGY IN REPRODUCTIVE MEDICINE. 2011 Jun;57(3):154–61.	No	Not about m-TESE
216	Persily JB, Vijay V, Najari BB. How do we counsel men with obstructive azoospermia due to CF mutations?-a review of treatment options and outcomes. TRANSLATIONAL ANDROLOGY AND UROLOGY. 2021 Mar;10(3):1467–78.	No	Review
217	Nagano A, Mizuta S, Yamaguchi K, Takaya Y, Kitaya K, Takeuchi T, et al. Howlong does it take toachieve pregnancy with azoospermia undergoing testicular sperm extraction and intracytoplasmic sperm injection (TESE-ICSI)? Fertil Steril. 2017;108(3):e130.	No	Conference Abstract
218	Buffat C, Patrat C, Merlet F, Guibert J, Epelboin S, Thiounn N, et al. ICSI outcomes in obstructive azoospermia: influence of the origin of surgically retrieved spermatozoa and the cause of obstruction. HUMAN REPRODUCTION. 2006 Apr;21(4):1018–24.	No	Not about cryptorchidism
219	Jarow JP. ICSI using testicular sperm in male hypogonadotrophic hypogonadism unresponsive to gonadotrophin therapy. J Urol. 2005;173(2):546.	No	Not about cryptorchidism
220	Takeda T, Iwatsuki S, Nozaki S, Okada A, Mizuno K, Umemoto Y, et al. Identification of active spermatogenesis using a multiphoton microscope. Andrology [Internet]. [cited 2023 Apr 18];n/a(n/a). Available from: https://onlinelibrary.wiley.com/doi/abs/10.1111/andr.13379	No	Not about cryptorchidism
221	Osterberg EC, Laudano MA, Ramasamy R, Sterling J, Robinson BD, Goldstein M, et al. Identification of Spermatogenesis in a Rat Sertoli-Cell Only Model Using Raman Spectroscopy: A Feasibility Study. JOURNAL OF UROLOGY. 2014 Aug;192(2):607–12.	No	Not human clinical study
222	Fouchécourt S, Lareyre JJ, Chaurand P, DaGue BB, Suzuki K, Ong DE, et al. Identification, immunolocalization, regulation, and postnatal development of the lipocalin EP17 (epididymal protein of 17 kilodaltons) in the mouse and rat epididymis. Endocrinology. 2003 Mar;144(3):887–900.	No	Not human clinical study
223	Darves-Bornoz A, Halpern J, Wren J, Fakhoury M, Patel M, Keeter MK, et al. IDIOPATHIC NON-OBSTRUCTIVE AZOOSPERMIA: SPERM RETRIEVAL SUCCESS AND TESTICULAR HISTOPATHOLOGY. JOURNAL OF UROLOGY. 2019 Apr;201(4):E768–E768.	No	Conference Abstract
224	Lotti F. Imaging of the male genital tract, 2014 update. Andrology. 2014;2((Lotti F.) Sexual Medicine and Andrology Unit, Department of Experimental and Clinical Biomedical Sciences, University of Florence, Florence, Italy):22.	No	Conference Abstract
225	Ozturk U, Ozdemir E, Dede O, Sagnak L, Goktug HNG, Gurbuz OA, et al. IMMUNE RESPONSE AFTER TESE IN COUPLES. EUROPEAN UROLOGY SUPPLEMENTS. 2010 Sep;9(6):613–4.	No	Conference Abstract
226	Gnoth C, Markhinin V, Maxrath B, Skonieczny T, Friol K, Roos J, et al. Impact of sperm cell source on the results of intracytoplasmic sperm injection. Arch Gynecol Obstet. 2015;291(3):663–9.	No	No available data
227	Barroso LVS, Reges R, Cerqueira JBG, Miranda EP, de Alcantara RJA, Jamacaru FVF, et al. Impact of testicular sperm extraction and testicular sperm aspiration on gonadal function in an experimental rat model. Int Braz J Urol. 2018 Feb;44(1):172–9.	No	Not human clinical study
228	Meng M, Black L, Cha I, Ljung B, Pera R, Turek P. Impaired spermatogenesis in men with congenital absence of the vas deferens. HUMAN REPRODUCTION. 2001 Mar;16(3):529–33.	No	Not about cryptorchidism
229	Benaglia L, Bermejo A, Somigliana E, Faulisi S, Ragni G, Fedele L, et al. In vitro fertilization outcome in women with unoperated bilateral endometriomas. FERTILITY AND STERILITY. 2013 May;99(6):1714–9.	No	Not about cryptorchidism
230	Galdon G, Atala A, Sadri-Ardekani H. In Vitro Spermatogenesis: How Far from Clinical Application? CURRENT UROLOGY REPORTS. 2016 Jul;17(7).	No	Review
231	Banz-Jansen C, Nikorowitsch C, Drechsler T, Felberbaum R, Schmutzler A, Diedrich K, et al. Incidence of testicular malignancies and correlation to risk factors in a TESE population of subfertile men. Arch Gynecol Obstet. 2012;285(1):247–53.	No	Not about cryptorchidism
232	Eifler JB Jr, King P, Schlegel PN. Incidental testicular lesions found during infertility evaluation are usually benign and may be managed conservatively. JOURNAL OF UROLOGY. 2008 Jul;180(1):261–4.	No	Not about cryptorchidism
233	Gat Y, Bachar G, Everaert K, Levinger U, Gornish M. Induction of spermatogenesis in azoospermic men after internal spermatic vein embolization for the treatment of varicocele. HUMAN REPRODUCTION. 2005 Apr;20(4):1013–7.	No	Not about cryptorchidism
234	Schuppe HC, Pilatz A, Fietz D, Diemer T, Koehn FM, Tuettelmann F, et al. Infertility due to azoospermia Differential diagnosis, genetic aspects, histopathology of the testis, and surgical sperm retrieval. GYNAKOLOGISCHE ENDOKRINOLOGIE. 2019 Oct;17(4):219–29.	No	Conference Abstract
235	Bourdon M, Dahan Y, Maignien C, Patrat C, Bordonne C, Marcellin L, et al. Influence of endometrioma size on ART outcomes. REPRODUCTIVE BIOMEDICINE ONLINE. 2022 Dec;45(6):1237–46.	No	Not about cryptorchidism
236	Roald GP, Cristhofer M, Maria Pilar GP, Jesus Alfonso O, Javier R, Rosamary B, et al. Inhibin B and androgen in pre/post-puberal cryptorchid testes. AVANCES EN BIOMEDICINA. 2019 Apr;8(1):1–11.	No	Conference Abstract
237	Jacob S, Spillane H, Keane D, Waite K, McSorley G, Harrison R. Initial experiences of a testicular sperm extraction programme for assisted reproduction in Ireland. IRISH JOURNAL OF MEDICAL SCIENCE. 2000 Mar;169(1):26–9.	No	No available data
238	Serrano T, Chevrier C, Multigner L, Cordier S, Jégou B. International geographic correlation study of the prevalence of disorders of male reproductive health. Hum Reprod. 2013 Jul;28(7):1974–86.	No	Not about m-TESE
239	Khoo N, Yusof NAM. Intra-abdominal seminoma in persistent mullerian duct syndrome presenting as cryptorchidism. BJU Int. 2016;118((Khoo N.; Yusof N.A.M.) Department of Urology, Hospital Kuala Lumpur, Kuala Lumpur, Malaysia):13.	No	Not about m-TESE
240	Mizuta S, Yamaguchi K, Nishiyama R, Takaya Y, Kitaya K, Matsubayashi H, et al. Intracytoplasmic sperm injection (ICSI) outcome using immotile spermatozoa even after pentoxifyllin administration in non-obstructive azoospermic patients. Fertil Steril. 2016;106((Mizuta S.; Nishiyama R.; Takaya Y.; Kitaya K.; Matsubayashi H.; Ishikawa T.) Reproduction Clinic Osaka, Osaka, Japan):e225.	No	Not about cryptorchidism
241	Du Q, Yang DL, Pan BC, He LX, Wang XX, Song YS, et al. [Intracytoplasmic sperm injection for obstructive azoospermia]. Zhonghua nan ke xue = National journal of andrology. 2010 Oct;16(10):922–4.	No	No available data
242	Fang J, Shu L, Cai L, Cui Y, Liu J, Yang X. Intracytoplasmic sperm injection outcomes in patients with orgasmic dysfunction and anejaculation by percutaneous epididymal sperm aspiration (PESA). ANNALS OF TRANSLATIONAL MEDICINE. 2020 Oct;8(19).	No	Not about cryptorchidism
243	Alrabeeah K, Alothman A, Alhajress G, Al Oudah N, Alnasser NA, Alkhayal A. Intraoperative diagnosis of seminoma in a man with cryptorchidism and Klinefelter Syndrome planning for m-TESE: A case report. UROLOGY CASE REPORTS. 2022 Sep;44.	No	Klinefelter syndrome
244	Caroppo E, Castiglioni F, Campagna C, Colpi EM, Piatti E, Gazzano G, et al. Intrasurgical parameters associated with successful sperm retrieval in patients with non-obstructive azoospermia undergoing salvage microdissection testicular sperm extraction. ANDROLOGY. 2021 Nov;9(6):1864–71.	No	No available data
245	Walker Z, Rucker L, Owen J, Wiltshire A, Kendall L, Edmonds J, et al. Investigation of racial disparities in semen parameters among white, black, and Asian men. ANDROLOGY. 2021 Jul;9(4):1086–91.	No	Not about cryptorchidism
246	Alkandari MH, Bouhadana D, Zini A. Is a contralateral testicular exploration required at microdissection testicular sperm extraction for men with nonobstructive azoospermia, cryptozoospermia or severe oligozoospermia? ANDROLOGIA. 2021 Dec;53(11).	No	No available data
247	Maekawa T, Mizuta S, Morimoto T, Matsubayashi H, Takeuchi T, Ishikawa T. Is preimplantation genetic testing for aneuploidy (PGT-A) necessary in the treatment strategy for ICSI with testicular sperm? Hum Reprod. 2024;39((Maekawa T.; Mizuta S.; Morimoto T.; Matsubayashi H.; Takeuchi T.; Ishikawa T.) Reproduction Clinic Tokyo, Reproductive medicine, Tokyo, Japan):i231–2.	No	No available data
248	Franik S, Smeets D, van de Zande G, Gomes I, D’Hauwers K, Braat DDM, et al. Klinefelter syndrome and fertilityImpact of X-chromosomal inheritance on spermatogenesis. ANDROLOGIA. 2018 Jun;50(5).	No	Klinefelter syndrome, no cryptorchid
249	Ragab MW, Rohayem J, Kliesch S. Klinefelter syndrome and undescended testis. Urologe. 2017;56(1):S59.	No	Review
250	Lee Y, Mizuta S, Matsubayashi H, Yamaguchi K, Takeuchi T, Ishikawa T. Klinefelter syndrome couples are expected higher live birth rates than unexplained NOA couples after ICSI with testicular spermatozoa. Hum Reprod. 2024;39((Lee Y.; Mizuta S.; Matsubayashi H.; Yamaguchi K.; Ishikawa T.) Reprodaction Clinic Osaka, Reproductive Medicine, Osaka, Japan):i199.	No	Klinefelter syndrome, no cryptorchid
251	Shiraishi K, Matsuyama H. Klinefelter syndrome: From pediatrics to geriatrics. Reprod Med Biol. 2019 Apr;18(2):140–50.	No	Klinefelter syndrome
252	Ishikawa T, Nose R, Matsui T, Kamidono S, Fujisawa M. Learning curves of microdissection testicular sperm extraction for non-obstructive azoospermia. Hum Reprod. 2010;25((Ishikawa T.) Monash University, Department of Anatomy and Developmental Biology, Clayton, Australia):i108.	No	Not about cryptorchidism
253	Shaw NM, Stauffer C, Eisenberg ML. Leydig cell tumor found incidentally during microscopic testicular sperm extraction in patient with mosaic Klinefelter syndrome: case report. FERTILITY AND STERILITY. 2016 Nov;106(6):1344–7.	No	Case Report
254	Jimenez-Trigos E, Vicente JS, Marco-Jimenez F. Live Birth from Slow-Frozen Rabbit Oocytes after In Vivo Fertilisation. PLOS ONE. 2013 Dec 17;8(12).	No	Not human clinical study
255	van Wely M, Barbey N, Meissner A, Repping S, Silber SJ. Live birth rates after MESA or TESE in men with obstructive azoospermia: is there a difference? HUMAN REPRODUCTION. 2015 Apr;30(4):761–6.	No	Not about cryptorchidism
256	Ramasamy R, Reifsnyder JE, Husseini J, Eid PA, Bryson C, Schlegel PN. Localization of Sperm During Microdissection Testicular Sperm Extraction in Men with Nonobstructive Azoospermia. JOURNAL OF UROLOGY. 2013 Feb;189(2):643–6.	No	No available data
257	Kanbar M, De Michele F, Giudice MG, Desmet L, Poels J, Wyns C. Long-term follow-up of boys who have undergone a testicular biopsy for fertility preservation. Hum Reprod. 2021;36(1):26–39.	No	No available data
258	Eisenberg E. Long-term outcomes in children born after assisted conception. Semin Reprod Med. 2012;30(2):123–30.	No	Not about cryptorchidism
259	Takahashi C, Morimoto T, Mizuta S, Yamaguchi K, Matsubayashi H, Kitaya K, et al. Longitudinal analysis of patients who eventually achieved live birth after micro dissection testicular sperm extraction (micro TESE) and ICSI at a single fertility center. Hum Reprod. 2019;34(SUPPL 1):i158–9.	No	Conference Abstract
260	Irkilata H, Dayanc M, Yildirim I, Cincik M, Aydur E, Peker A. Low sperm recovery from the undescended testis with testicular sperm extraction in postpubertal cryptorchids: preliminary report. ANDROLOGIA. 2005 Jun;37(2–3):65–8.	No	Not based on post-orchidopexy patients
261	Bachelot G, Hamid RH, Sermondade N, Dhombres F, Isabelle B, Frydman V, et al. Machine learning-based prediction of testicular sperm extraction: comparison of different preprocessing and models, required sample size and relevance of input biomarkers. HUMAN REPRODUCTION. 2022 Jul;37:214–5.	No	Unavailable cryptorchid subgroup data
262	Brugh V, Matschke H, Lipshultz L. Male factor infertility. ENDOCRINOLOGY AND METABOLISM CLINICS OF NORTH AMERICA. 2003 Sep;32(3):689-+.	No
263	Schwarzer JU, Fiedler K, Hertwig IV, Krüsmann G, Würfel W, Mühlen B, et al. Male factors determining the outcome of intracytoplasmic sperm injection with epididymal and testicular spermatozoa. Andrologia. 2003;35(4):220–6.	No	Unavailable cryptorchid subgroup data
264	Ramalingam M, Kini S, Mahmood T. Male fertility and infertility. Obstet Gynaecol Reprod Med. 2014;24(11):326–32.	No	Review
265	van der Horst C, Portillo F, Seif C, Groth W, Jünemann K. Male genital injury:: diagnostics and treatment. BJU INTERNATIONAL. 2004;93(7):927–30.	No	Review
266	Abdel Raheem A, Ralph D, Minhas S. Male infertility. Br J Med Surg Urol. 2012;5(5):254–68.	No	Review
267	Ghuman N, Ramalingam M. Male infertility. Obstet Gynaecol Reprod Med. 2018;28(1):7–14.	No	Review
268	Amano T, Imao T, Takemae K. Male infertility and androgen replacement therapy for subjects with bilateral testicular tumors. Reproductive Medicine and Biology. 2014;13(2):103–6.	No	Not about cryptorchidism
269	Krausz C. Male infertility: pathogenesis and clinical diagnosis. Best Pract Res Clin Endocrinol Metab. 2011 Apr;25(2):271–85.	No	Review
270	Kefer J, Siddiqi K, Kaouk J, Sabanegh E. MANAGEMENT OF FERTILITY IN ADULT INTRA-ABDOMINAL CRYPTORCHIDISM. JOURNAL OF UROLOGY. 2010 Apr;183(4):E539–E539.	No	Conference Abstract
271	Chiba K, Enatsu N, Fujisawa M. Management of non-obstructive azoospermia. Reproductive Medicine and Biology. 2016;15(3):165–73.	No	Review
272	Tek M, Akbay E. Management of the Infertile Male with Azoospermia. Duzce Med J. 2022;24(Special Issue):36–43.	No	Review
273	Özgür MÖ. Marmara Üniversitesi Tıp Fakültesi Androloji Bilim Dalının Erkek Infertilitesi Konusunda Son 5 yıldaki Deneyimi. 2010.	No	No available data
274	North MO, Lellei I, Erdei E, Barbet JP, Tritto J. Meiotic studies of infertile men in case of non-obstructive azoospermia with normal karyotype and no microdeleted Y-chromosome precise the clinical couple management. Ann Genet. 2004;47(2):113–23.	No	No available data
275	Minato N, Uesaka Y, Yamaguchi Y, Koga M, Sugao H, Kiuchi H. [Metachronous bilateral testicular tumors in a case of male infertility]. Hinyokika kiyo Acta urologica Japonica. 2011 Aug;57(8):451–4.	No	Case Report
276	Ishikawa T. Micro TESE in azospermia. Aust New Zealand J Obstet Gynaecol. 2010;50((Ishikawa T.) Monash IVF, Melbourne and Ishikawa Hospital, Himeji, Japan):13.	No	Conference Abstract
277	Liu GH, Zhang J, Sun GH, Pang JH, Wang Y da, Fang C, et al. [Micro-dissection testicular sperm extraction for non-obstructive azoospermia patients with the history of secondary testicular injury]. Zhonghua nan ke xue = National journal of andrology. 2018;24(8):681–5.	No	Not about cryptorchidism
278	Zhang J, Liu GH, Zhao LG, Liang XY, Wang ZY. [Micro-dissection testicular sperm extraction for patients with non-obstructive azoospermia: A report of 196 cases]. Zhonghua Nan Ke Xue. 2017 Sep;23(9):804–7.	No	No available data
279	Almardawi AH, Akram R, Kattan Y, Al Suhaibani SS, Alali H, Kattan S, et al. Micro-dissection testicular sperm extraction in Klinefelter’s syndrome patients, King Faisal Specialist Hospital and Research Center, Riyadh experience. UROLOGY ANNALS. 2022 Mar;14(1):43–7.	No	Klinefelter syndrome
280	Lantsberg D, Mizrachi Y, Katz DJ. Micro-testicular sperm extraction outcomes for non-obstructive azoospermia in a single large clinic in Victoria. Aust N Z J Obstet Gynaecol. 2022 Apr;62(2):300–5.	No	Video, no available data
281	Sangster P, Alnajjar HM, Ahmed K, Christodoulidou M, Williamson E, Kelly JD, et al. Microdissection TESE (mTESE) following adult orchidopexy for undescended intra-abdominal and inguinal testicles - surgical techniques and outcomes from a single-centre cohort. ANDROLOGY. 2020 Jan;8(1):166–70.	Yes	/
282	Microdissection testicular sperm extraction (micro-TESE) as a sperm acquisition method for men with nonobstructive azoospermia seeking fertility: operative and laboratory aspects. Vol. 39. Brazil; 2013.	No	Video, no available data
283	Esteves SC. Microdissection testicular sperm extraction (micro-TESE) as a sperm acquisition method for men with nonobstructive azoospermia seeking fertility: Operative and laboratory aspects. Int Braz J Urol. 2013;39(3):440–1.	No	Video, no available data
284	Esteves SC. Microdissection testicular sperm extraction (micro-TESE) as a sperm acquisition method for men with nonobstructive azoospermia seeking fertility: operative and laboratory aspects. International braz j urol : official journal of the Brazilian Society of Urology. 2013;39(3):441–440; discussion 441.	No	Unavailable cryptorchid subgroup data
285	Mao JM, Zhao LM, Hong K, Tang WH, Liu DF, Lin HC, et al. [Microdissection testicular sperm extraction for patients with nonmosaic Klinefelter syndrome: A report of 143 cases]. Zhonghua nan ke xue = National journal of andrology. 2017 Dec;23(12):1075–9.	No	Klinefelter syndrome
286	Klami R, Mankonen H, Perheentupa A. Microdissection testicular sperm extraction in Finland - results of the first 100 patients. Acta Obstet Gynecol Scand. 2018 Jan;97(1):53–8.	No	No available data
287	Berookhim BM, Palermo GD, Zaninovic N, Rosenwaks Z, Schlegel PN. Microdissection testicular sperm extraction in men with Sertoli cell-only testicular histology. Fertil Steril. 2014;102(5):1282–6.	No	Not about cryptorchidism
288	Ozer C, Hasirci E, Ceyhan E, Kayra MV, Sarıturk C, Goren MR. Microdissection testicular sperm extraction in non-obstructive azoospermic patients with solitary testis: a retrospective case-control study. Rev Int Androl. 2024 Mar;22(1):17–22.	No	Not about cryptorchidism
289	Arasteh H, Gilani MAS, Ramezani-binabaj M, Babaei M. Microdissection testicular sperm extraction outcomes in azoospermic patients with bilateral orchidopexy. ANDROLOGY. 2024 Jan;12(1):157–63.	Yes	/
290	Dabaja AA, Schlegel PN. Microdissection testicular sperm extraction: an update. Asian J Androl. 2013 Jan;15(1):35–9.	No	Review
291	Madgar I, Seidman D, Levran D, Yonish M, Augarten A, Yemini Z, et al. Micromanipulation improves in-vitro fertilization results after epididymal or testicular sperm aspiration in patients with congenital absence of the vas deferens. HUMAN REPRODUCTION. 1996 Oct;11(10):2151–4.	No	Not about cryptorchidism
292	Shi Z, Yu M, Guo T, Sui Y, Tian Z, Ni X, et al. MicroRNAs in spermatogenesis dysfunction and male infertility: clinical phenotypes, mechanisms and potential diagnostic biomarkers. Front Endocrinol [Internet]. 2024;15((Shi Z.; Guo T.; Sui Y.; Tian Z.; Ni X.; Chen X.; Jiang M., jiangmiao@cmu.edu.cn; Lu Y., valensu423@163.com; Lin M., lincmu@126.cm) NHC Key Laboratory of Reproductive Health and Medi…	No	Not clinical study
293	Abu Yousif M, Kwok A, Jones R, Chong D, Russell R, Drakeley A, et al. Microscopic testicular sperm extraction (micro-TESE) for azoospermia at a large tertiary referral centre: Male and female factors and outcomes. JOURNAL OF CLINICAL UROLOGY. 2024 Mar;17(2):210–4.	No	Unavailable cryptorchid subgroup data
294	Hallak J, Sarkis A, Cocuzza M, Athayde K, Cerri G, Lucon A. Microsurgical organ-sparing ultrasound guided needle localization for bilateral synchronous testicular tumor combined with microdissection for sperm extraction and cryopreservation in an azoospermic patient evaluated for infertility - A 3D demonstration of principles and technique. JOURNAL OF UROLOGY. 2005 Apr;173(4):365–365.	No	Not about cryptorchidism
295	Zarrabi AD, Kruger TF. Microsurgical testicular sperm extraction for testicular failure: the South African experience and first successful pregnancy. SOUTH AFRICAN JOURNAL OF SURGERY. 2021 Jun;59(2):52–6.	No	Case Report
296	Mahdy B, La Croce G, Roscigno M, Manica M, Da Pozzo L, Sacca A. Microsurgical Testicular Sperm Extraction: Predictive Factors and Outcomes for Men with Nonobstructive Azoospermia. ANDROLOGIA. 2024 Feb 22;2024.	No	Unavailable cryptorchid subgroup data
297	Bakircioglu E, Ulug U, Tosun S, Serdarogullari M, Bayram A, Ciray N, et al. MicroTESE and ICSI outcomes of azoospermic men with hypogonadotropic hypogonadism after one year combined HCG and FSH treatment. Hum Reprod [Internet]. 2012;27((Bakircioglu E.; Ulug U.; Tosun S.; Serdarogullari M.; Bayram A.) Bahceci Health Group, Umut IVF Clinic, Istanbul, Turkey). Available from: https://www.embase.com/…	No	Case Report
298	Alrabeeah K, Witmer J, Ruiz S, AlMalki A, Phillips S, Zini A. Mini-incision microdissection testicular sperm extraction: a useful technique for men with cryptozoospermia. ANDROLOGY. 2016 Mar;4(2):284–9.	No	Unavailable cryptorchid subgroup data
299	Osterberg EC, Ramasamy R, Padilla WO, Reifsnyder J, Niederberger C, Schlegel PN. Models for predicting sperm retrieval prior to micro dissection testicular sperm extraction in men with nonobstructive azoospermia. Fertil Steril. 2012;98(3):S144.	No	Unavailable cryptorchid subgroup data
300	Li P, Yao CC, Zhi EL, Xu Y, Wan Z, Jiang YC, et al. Modified stepwise mini-incision microdissection testicular sperm extraction: a useful technique for patients with a history of orchidopexy affected by non-obstructive azoospermia. J Zhejiang Univ Sci B. 2020 Jan;21(1):87–92.	Yes	/
301	Bernie AM, Ramasamy R, Schlegel PN. Mood disorders among men undergoing microsurgicaltesticular sperm extraction for nonobstructive azoospermia:A prospective analysis. Fertil Steril. 2013;100(3):S408–9.	No	Not about cryptorchidism
302	Bernie A, Ramasamy R, Schlegel P. MOOD DISORDERS AMONG MEN WITH NONOBSTRUCTIVE AZOOSPERMIA: A PROSPECTIVE ANALYSIS. JOURNAL OF UROLOGY. 2014 Apr;191(4):E799–800.	No	Not about cryptorchidism
303	Deebel NA, Soltanghoraee H, Bradshaw AW, Abdelaal O, Reynolds K, Howards S, et al. Morphometric and immunohistochemical analysis as a method to identify undifferentiated spermatogonial cells in adult subjects with Klinefelter syndrome: a cohort study. FERTILITY AND STERILITY. 2022 Nov;118(5):864–73.	No	Klinefelter syndrome
304	van der Bijl N, Roepke A, Biswas U, Woeste M, Jessberger R, Kliesch S, et al. Mutations in the stromal antigen 3 (STAG3) gene cause male infertility due to meiotic arrest. HUMAN REPRODUCTION. 2019 Nov;34(11):2112–9.	No	Not clinical study
305	Schrepferman C, Carson M, Sparks A, Sandlow J. Need for sperm retrieval and cryopreservation at vasectomy reversal. JOURNAL OF UROLOGY. 2001 Nov;166(5):1787–9.	No	Not about cryptorchidism
306	Fedder J, Loft A, Parner ET, Rasmussen S, Pinborg A. Neonatal outcome and congenital malformations in children born after ICSI with testicular or epididymal sperm: a controlled national cohort study. Hum Reprod. 2013 Jan;28(1):230–40.	No	Not about cryptorchidism
307	Barbotin AL, Dossou Gbete F, Prasivoravong J, Marcelli F, Rigot JM, Robin G, et al. New insights into the morphological and hormonal characteristics of spermatogenic arrest. Andrologia. 2018 Dec;50(10):e13136.	No	Not about cryptorchidism
308	Cito GM, Coccia ME, Picone R, Cocci A, Nesi G, Dabizzi S, et al. NEW METHOD OF HISTOLOGICAL ANALYSIS AFTER BILATERAL MULTIPLE CONVENTIONAL TESTICULAR SPERM EXTRACTION (C-TESE) IN INFERTILE PATIENTS WITH AZOOSPERMIA. JOURNAL OF SEXUAL MEDICINE. 2019 May;16(5):S54–S54.	No	Not about cryptorchidism
309	Sangwan JS, Petit C, Rose RS, Frapsauce C, Dijols L, Rigot JM, et al. Non-obstructive idiopathic azoospermia vs azoospermia with antecedents of cryptorchidism: ways and probabilities of becoming parents. Basic Clin Androl. 2021 Dec 9;31(1):30.	No	Not based on m-TESE
310	Tournaye H, Krausz C, Oates RD. Novel concepts in the aetiology of male reproductive impairment. Lancet Diabetes Endocrinol. 2017;5(7):544–53.	No	Review
311	Hesse M, Ramos L, Hulsbergen AFC, d’Hauwers KWM, Braat DDM, Hulsbergen-van de Kaa CA. Novel detection of intratubular germ cell neoplasia in non-obstructive azoospermia using OCT3/4 and PLAP in AgarCytos of testicular sperm extraction specimens. HUMAN REPRODUCTION. 2013 Jun;28:10–10.	No	Not clinical study
312	Cito G, Coccia ME, Picone R, Nesi G, Cocci A, Dabizzi S, et al. Novel method of histopathological analysis after testicular sperm extraction in patients with nonobstructive and obstructive azoospermia. Clinical and experimental reproductive medicine. 2018 Nov 30;45(4):170–6.	No	Not clinical study
313	Tanrikut C, Goldstein M. Obstructive Azoospermia: A Microsurgical Success Story. SEMINARS IN REPRODUCTIVE MEDICINE. 2009 Mar;27(2):159–64.	No	Conference Abstract
314	Fusco F. Obstructive azoospermia: Restoring patency and colleting sperm. Andrology. 2016;4((Fusco F.) Clinica Urologica, Università Degli Studi Di Napoli Federico II, Napoli, Naples, Italy):13.	No	Conference Abstract
315	Cirigliano L, Falcone M, Gul M, Preto M, Ceruti C, Plamadeala N, et al. Onco-TESE (Testicular Sperm Extraction): Insights from a Tertiary Center and Comprehensive Literature Analysis. MEDICINA-LITHUANIA. 2023 Jul;59(7).	No	Systematic Review
316	Giwerc A, Chebbi A, Dupuis H, Chiavelli H, Cornu JN, Pfister C, et al. Onco-TESE and testicular cancer. PROGRES EN UROLOGIE. 2021 Apr;31(5):293–302.	No	Not about cryptorchidism
317	Schrader M, Müller M, Sofikitis N, Straub B, Krause H, Schostak M, et al. “ONCO-TESE”:: Testicular sperm extraction in azoospermic cancer patients before chemotherapy -: New guidelines? UROLOGY. 2003 Feb;61(2):421–5.	No	Not about cryptorchidism
318	Tsutsumi S, Kawahara T, Takeshima T, Chiba S, Uemura K, Otani M, et al. Onco-testicular sperm extraction (onco-TESE) for bilateral testicular tumors: two case reports. Journal of medical case reports. 2017 May 17;11(1):139–139.	No	Case Report
319	Hamano I, Hatakeyama S, Nakamura R, Fukuhara R, Noro D, Seino H, et al. Onco-testicular sperm extraction (Onco-TESE) from a single testis with metachronous bilateral testicular cancer: a case report. BASIC AND CLINICAL ANDROLOGY. 2018 Jan 25;28.	No	Case Report
320	Roque M, Sampaio M, de Oliveira Salles PG, Geber S. Onco-testicular sperm extraction: birth of a healthy baby after fertility preservation in synchronous bilateral testicular cancer and azoospermia. ANDROLOGIA. 2015 May;47(4):482–5.	No	Not about cryptorchidism
321	Ding CC, Thong KJ. “one sperm, one embryo, one baby”? Asian J Androl. 2010;12(2):284–6.	No	Letter to the editor
322	Syed V, Söder O, Arver S, Lindh M, Khan S, Ritzén EM. Ontogeny and cellular origin of an interleukin-1-like factor in the reproductive tract of the male rat. Int J Androl. 1988 Oct;11(5):437–47.	No	Not clinical study
323	Blok JM, van Roekel C, Ophuis RJAO, Lock TMTW. Open epididymal spermatozoa aspiration for obstructive azoospermia. ANDROLOGIA. 2019 May;51(4).	No	Not about m-TESE
324	Murphy F, Paran TS, Puri P. Orchidopexy and its impact on fertility. PEDIATRIC SURGERY INTERNATIONAL. 2007 Jul;23(7):625–32.	No	Review
325	Hallak J, Cocuzza M, Sarkis AS, Athayde KS, Cerri GG, Srougi M. Organ-Sparing Microsurgical Resection of Incidental Testicular Tumors Plus Microdissection for Sperm Extraction and Cryopreservation in Azoospermic Patients: Surgical Aspects and Technical Refinements. UROLOGY. 2009 Apr;73(4):887–91.	No	Not about cryptorchidism
326	Borges E, Rossi-Ferragut LM, Iaconelli A, Rocha CC, Vieira MEM, Pasqualotto FF. Outcome of in vitro fertilization and intracytoplasmic injection of epididymal and testicular sperm extracted from patients with obstructive and nonobstructive azoospermia. Journal of Urology. 2001;165(5 Supplement):305–6.	No	No available data
327	An G, Zou Z, Flannigan R, Liu J, Du H, Fu X, et al. Outcome of oocyte vitrification combined with microdissection testicular sperm extraction and aspiration for assisted reproduction in men. Med Sci Monit. 2018;24((An G., angeng0505@outlook.com; Liu J.; Du H.; Fu X.; Guo F.; Zhang W.) Reproductive Medicine Center, Third Affiliated Hospital of Guangzhou Medical University, Guangzhou, Guangdong, Ch…	No	Not about cryptorchidism
328	Shukla U, Mittal M, Haitham H, Mike S, Narvekar N. Outcome of surgical sperm retrieval in correlation to FSH, testosterone levels and testicular volumes. Hum Fertil. 2013;16(3):e31.	No	Not about cryptorchidism
329	Gilani MAS. Outcome of tese and ICSI in azoospermic patients with history of orchiopexy. Int J Urol. 2014;21((Gilani M.A.S.)):A76.	No	Conference Abstract
330	Vernaeve V, Krikilion A, Verheyen G, Van Steirteghem A, Devroey P, Tournaye H. Outcome of testicular sperm recovery and ICSI in patients with non-obstructive azoospermia with a history of orchidopexy. Hum Reprod. 2004 Oct;19(10):2307–12.	No	Unavailable cryptorchid subgroup data
331	Gao S, Yang X, Xiao X, Yin S, Guan Y, Chen J, et al. Outcomes and affecting factors for ICSI and microTESE treatments in nonobstructive azoospermia patients with different etiologies: A retrospective analysis. Front Endocrinol (Lausanne). 2022;13:1006208.	No	Unavailable cryptorchid subgroup data
332	Cao P, Zhang C, Wang YC, Qin C, Cai LB, Wang ZJ. [Outcomes of micro-TESE combined with ICSI for non-obstructive azoospermia]. Zhonghua nan ke xue = National journal of andrology. 2018 Oct;24(10):893–7.	No	No available data
333	Bernie AM, Bryson C, Ramasamy R, Robinson B, Schlegel PN. Outcomes of microdissection testicular sperm extraction in men with early versus late maturation arrest. Fertil Steril. 2014;102(3):e8.	No	Not about cryptorchidism
334	Hasirci E, Ceyhan E, Gultekin MH, Kayra MV, Kizilkan Y, Yildirim O, et al. Parameters affecting the success rate of microscopic testicular sperm extraction in male patients with a solitary testis and non-obstructive azoospermia. INTERNATIONAL UROLOGY AND NEPHROLOGY. 2024 Oct;56(10):3201–8.	No	Not about cryptorchidism
335	Kizilkan Y, Toksoz S, Turunc T, Ozkardes H. Parameters predicting sperm retrieval rates during microscopic testicular sperm extraction in nonobstructive azoospermia. ANDROLOGIA. 2019 Dec;51(11).	No	Unavailable cryptorchid subgroup data
336	Basar MM, Cil AP, Selimoglu S, Kumtepe-Colakoglu Y, Kahraman S. Parameters predicting successful sperm retrieval in men with non-obstructive azospermia undergoing primary and repeated microdissection testicular sperm extraction. Hum Reprod. 2016;31((Basar M.M.) Memorial Sisli Hospital, Urology and Andrology, Istanbul, Turkey):i8.	No	Unavailable cryptorchid subgroup data
337	del Pozo Jimenez G, Castilian Vela I, Turo Antona J, Gimeno Collado A, Carballido Rodriguez J. Partial orchiectomy in testicular tumor: Surgical technique and role of intraoperatory ecography. ARCHIVOS ESPANOLES DE UROLOGIA. 2019 Oct;72(8):772–85.	No	Not about cryptorchidism
338	Esteves SC. Percutaneous epididymal sperm aspiration as a method for sperm retrieval in men with obstructive azoospermia seeking fertility: operative and laboratory aspects. International braz j urol : official journal of the Brazilian Society of Urology. 2015;41(4):818–817; discussion 818.	No	Not about m-TESE
339	Yafi FA, Zini A. Percutaneous Epididymal Sperm Aspiration for Men With Obstructive Azoospermia: Predictors of Successful Sperm Retrieval. UROLOGY. 2013 Aug;82(2):341–4.	No	Not about m-TESE
340	Fong Y, Yong YY, Lim PYA, Yu SL. Percutaneous epididymal sperm aspiration in a man with congenital bilateral absence of the vas deferens undergoing an assisted reproduction program. SMJ. 2000;41(6):286–9.	No	Not about m-TESE
341	Dimitriadis F, Adonakis G, Kaponis A, Mamoulakis C, Takenaka A, Sofikitis N. Pre-Testicular, Testicular, and Post-Testicular Causes of Male Infertility. Endocrinol. 2017;((Dimitriadis F., helabio@yahoo.gr) Department of Urology, School of Medicine, Aristotle University, Thessaloniki, Greece):981–1027.	No	Review
342	Tian R, Zhang J, Xu Y, Liu S, Deng C, Chen H, et al. Predicting Micro-TESE among Heterogeneous Nonobstructive Azoospermic Patients: The Impact on Surgical Decision and ICSI. Andrologia [Internet]. 2023;2023((Tian R., tianruh@163.com; Liu S., njmulsw@163.com; Deng C., 1872043368@qq.com; Chen H., chenhuixing11111@163.com; Li P., fengzhongjiezou@163.com; Huang Y., shikihyh@sina.com; Zhi E., zhzzer19…	No	Unavailable cryptorchid subgroup data
343	Jinno M, Ozaki T, Nakamura Y, Iwashita M. Predicting sperm retrieval rates in testicular sperm extraction for azoospermia according to endocrine profiles. Reprod Med Biol. 2005;4(4):239–45.	No	Unavailable cryptorchid subgroup data
344	Eğriboyun S. Prediction Model for Microscopic Testicular Sperm Extraction in Men With Non-Obstructive Azospermia. 2013.	No	No available data
345	Cissen M, Meijerink AM, D’Hauwers KW, Meissner A, Van Der Weide N, Mochtar MH, et al. Prediction model for obtaining spermatozoa with testicular sperm extraction in men with non-obstructive azoospermia. Hum Reprod. 2016;31(9):1934–41.	No	Unavailable cryptorchid subgroup data
346	Caroppo E, Colpi GM. Prediction Models for Successful Sperm Retrieval in Patients with Non-Obstructive Azoospermia Undergoing Microdissection Testicular Sperm Extraction: Is There Any Room for Further Studies? J Clin Med. 2021 Nov 26;10(23).	No	Unavailable cryptorchid subgroup data
347	Chen XL, Wei YA, Ren XH, Zhang X, Li GY, Lu ZW, et al. Predictive factors for successful sperm retrieval by microdissection testicular sperm extraction in men with nonobstructive azoospermia and a history of cryptorchidism. ASIAN JOURNAL OF ANDROLOGY. 2022 Oct;24(5):503–8.	Yes	/
348	Ayllón H, Solano P, Fernández-Pascual E, Girón M, Gómez R, González-Peramato P, et al. Predictive factors in the success of surgical sperm retrieval techniques. Eur Urol. 2024;85((Ayllón H.; Solano P.; Fernández-Pascual E.; Girón M.; Gómez R.; González-Peramato P.; Alonso-Bartolomé M.B.; Yebes A.; Toribio C.; Martínez-Pérez S.; Martínez-Pineiro L.) Hospital Universitario La Paz, Dept. of Urology,…	No	Conference Abstract
349	Bernie AM, Ramasamy R, Schlegel PN. Predictive factors of successful microdissection testicular sperm extraction. Basic Clin Androl. 2013;23:5.	No	Unavailable cryptorchid subgroup data
350	Yücel C, Budak S, Keskin MZ, Kisa E, Kozacioglu Z. Predictive factors of successful salvage microdissection testicular sperm extraction (mTESE) after failed mTESE in patients with non-obstructive azoospermia: Long-term experience at a single institute. Arch Ital Urol Androl. 2018 Jun 30;90(2):136–40.	No	Unavailable cryptorchid subgroup data
351	Damian D, Andrei S, Dracea L, Marinescu B. Predictive factors of successful sperm retrieval in men with nonobstructive azoospermia. GINECO RO. 2009;5(4):230–3.	No	Unavailable cryptorchid subgroup data
352	Saber-Khalaf M, Ali AF, Elsoghier OM. Predictive factors of successful testicular sperm extraction for non-obstructive azoospermia with a history of bilateral cryptorchidism and normal testosterone. ANDROLOGIA. 2022 Feb;54(1).	Yes	/
353	Rives N, Secco M, Bailly M, Mitchell V, Papaxanthos A, Sibert L, et al. Predictive factors of testicular spermatozoa retrieval in a population of 119 azoospermic males with Klinefelter syndrome. Hum Reprod. 2011;26((Rives N.; Secco M.) Rouen University Hosp. Charles Nicolle, Reproductive Biology Laboratory, Rouen Cedex, France):i6–7.	No	Klinefelter syndrome, no cryptorchid
354	Ishikawa T, Yamaguchi K, Takaya Y, Nishiyama R, Kitaya K, Matsubayashi H. Predictors for sperm retrieval in microdissection sperm extraction for non-obstructive azoospermia. Fertil Steril. 2015;104(3):e294.	No	Unavailable cryptorchid subgroup data
355	Xu T, Peng L, Lin X, Li J, Xu W. Predictors for successful sperm retrieval of salvage microdissection testicular sperm extraction (TESE) following failed TESE in nonobstructive azoospermia patients. Andrologia. 2017 May;49(4).	No	No available data
356	Abdel-Meguid TA. Predictors of Sperm Recovery and Azoospermia Relapse in Men With Nonobstructive Azoospermia After Varicocele Repair. JOURNAL OF UROLOGY. 2012 Jan;187(1):222–6.	No	Not about cryptorchidism
357	Tracey J, Yap T, Sujenthiran A, Dajani Y, Kopeika Y, Shabbir M. PREDICTORS OF SUCCESS FOR ONCO-TESE IN TESTIS CONTAINING TUMOUR AT TIME OF RADICAL ORCHIECTOMY IN AZOOSPERMIC MEN. JOURNAL OF UROLOGY. 2019 Apr;201(4):E649–E649.	No	Not about cryptorchidism
358	Zhang F, Dai M, Yang X, Cheng Y, Ye L, Huang W, et al. Predictors of successful salvage microdissection testicular sperm extraction (mTESE) after failed initial TESE in patients with non-obstructive azoospermia: A systematic review and meta-analysis. ANDROLOGY. 2024 Jan;12(1):30–44.	No	Systematic Review and Meta-Analysis
359	Arshad MA, Majzoub A, Esteves SC. Predictors of surgical sperm retrieval in non-obstructive azoospermia: summary of current literature. Int Urol Nephrol. 2020 Nov;52(11):2015–38.	No	Review
360	Barbotin AL, Ballot C, Sigala J, Leroy M, Rigot JM, Dewailly D, et al. Pregnancy after intracytoplasmic sperm injection following extended sperm preparation and hormone therapy in an azoospermic man with maturation arrest and microlithiasis: a case report and literature review. ANDROLOGIA. 2017 Jun;49(5).	No	Case Report
361	Paulis G, Paulis L, Romano G, Concas C, Di Sarno M, Pagano R, et al. Pregnancy and live birth after follicle-stimulating hormone treatment for an infertile couple including a male affected by Sertoli cell-only syndrome. Research and reports in urology. 2017;9:203–8.	No	Case Report
362	Peng J, Zhang Z, Yuan Y, Cui W, Song W. Pregnancy and live birth rates after microsurgical vasoepididymostomy for azoospermic patients with epididymal obstruction. HUMAN REPRODUCTION. 2017 Feb 1;32(2):284–9.	No	Not about cryptorchidism
363	Wuerfel W, Kruesmann G, Fiedler K, Hertwig IV, Schwarzer U. Pregnancy and parturition after in-vitro fertilization of human ova via intracytoplasmatic sperm injection (ICSI) of testicular spermia (TESE). Geburtshilfe und Frauenheilkunde. 1996;56(5):254–6.	No	Case Report
364	Plotton I, d’Estaing SG, Cuzin B, Brosse A, Benchaib M, Lornage J, et al. Preliminary Results of a Prospective Study of Testicular Sperm Extraction in Young Versus Adult Patients With Nonmosaic 47,XXY Klinefelter Syndrome. JOURNAL OF CLINICAL ENDOCRINOLOGY & METABOLISM. 2015 Mar;100(3):961–7.	No	Klinefelter syndrome
365	Yoon DJ, Sklar C, David R. Presence of immunoreactive corticotropin-releasing factor in rat testis. Endocrinology. 1988 Feb;122(2):759–61.	No	Not human clinical study
366	Hibi H, Ohori T, Yamada Y, Honda N, Asada Y. Probability of sperm recovery in non-obstructive azoospermic patients presenting with testes volume less than 10 ml/FSH level exceeding 20 mIU/ml. ARCHIVES OF ANDROLOGY. 2005 Jun;51(3):225–31.	No	Not about cryptorchidism
367	Glander HJ, Horn LC, Dorschner W, Paasch U, Kratzsch J. Probability to retrieve testicular spermatozoa in azoospermic patients. Asian J Androl. 2000 Sep;2(3):199–205.	No	No available data
368	Templeton AW, Pobi KK, Turco J, Nangia AK. Prolactinoma presenting as a failed vasectomy reversal. FERTILITY AND STERILITY. 2007 Nov;88(5).	No	Not about cryptorchidism
369	Amer M, Ateyah A, Hany R, Zohdy W. Prospective comparative study between microsurgical and conventional testicular sperm extraction in nonobstructive azoospermia: follow-up by serial ultrasound examinations. HUMAN REPRODUCTION. 2000 Mar;15(3):653–6.	No	Not about cryptorchidism
370	Bae WJ, Ha US, Choi JB, Kim KS, Kim SJ, Cho HJ, et al. Protective Effect of Decursin Extracted from Angelica gigas in Male Infertility via Nrf2/HO-1 Signaling Pathway. Oxid Med Cell Longev. 2016;2016:5901098.	No	Not about cryptorchidism
371	Yamaguchi K, Ishikawa T, Nakano Y, Kondo Y, Shiotani M, Fujisawa M. Rapidly progressing, late-onset obstructive azoospermia linked to herniorrhaphy with mesh. FERTILITY AND STERILITY. 2008 Nov;90(5).	No	Not about cryptorchidism
372	Colpi GM, Caroppo E. Re: predictors of surgical sperm retrieval in non-obstructive azoospermia: summary of current literature. INTERNATIONAL UROLOGY AND NEPHROLOGY. 2020 Nov;52(11):2039–41.	No	Letter
373	van der Horst C, Martinez Portillo FJ. Re: testicular sperm extraction with intracytoplasmic sperm injection is successful for the treatment of nonobstructive azoospermia associated with cryptorchidism. J Urol. 2004 Jun;171(6 Pt 1):2389–90; author reply 2390.	No	Letter
374	Alharbi YH, Alqurashi TM, Azher ZA, Baazeem AS. Reciprocal Translocation T(Y;16) in a Male Patient With Non-obstructive Azoospermia: A Case Report and Literature Review. CUREUS JOURNAL OF MEDICAL SCIENCE. 2022 Aug 24;14(8).	No	Review
375	Mathews D, Lucky M, Starmer B, Baird A. Referrals Into a Dedicated Tertiary Specialist Andrology Service for Microscopic Testicular Sperm Extraction Get access. J Sex Med. 2017;14((Mathews D.; Lucky M.; Starmer B.; Baird A.)):e172.	No	Conference Abstract
376	Xu HY, Zhang HX, Xiao Z, Qiao J, Li R. Regulation of anti-Mullerian hormone (AMH) in males and the associations of serum AMH with the disorders of male fertility. ASIAN JOURNAL OF ANDROLOGY. 2019 Apr;21(2):109–14.	No	Not about cryptorchidism
377	Elhanbly S, El-Saied MA, Fawzy M, El-Refaeey A, Mostafa T. Relationship of paternal age with outcome of percutaneous epididymal sperm aspiration-intracytoplasmic sperm injection, in cases of congenital bilateral absence of the vas deferens. FERTILITY AND STERILITY. 2015 Sep;104(3):602–6.	No	Not about cryptorchidism
378	Zhong Jixiang, Zhang Lianmei, Zuo Yanghua, Xue Huiying. Relationship of sperm motility with clinical outcome of percutaneous epididymal sperm aspiration-intracytoplasmic sperm injection in infertile males with congenital domestic absence of vas deferens: a retrospective study. ZYGOTE. 2022 Apr;30(2):234–8.	No	Not about cryptorchidism
379	Cito G, Coccia ME, Dabizzi S, Picone R, Morselli S, Della Camera PA, et al. RELEVANCE OF TESTICULAR HISTOPATHOLOGY ON PREDICTION OF SPERM RETRIEVAL RATES AFTER A CONVENTIONAL BILATERAL MULTIPLE TESE IN CASE OF NON-OBSTRUCTIVE AZOOSPERMIA (NOA) AND OBSTRUCTIVE-AZOOSPERMIA (OA). JOURNAL OF SEXUAL MEDICINE. 2018 Jul;15(7):S283–4.	No	Not about cryptorchidism
380	Zhao Jingpeng, Li Peng, Chen Hnixing, Tian Ruhui, Zhi Erlei, Huang Yuhua, et al. Reoperation strategies for obstructive azoospermia with initial microsurgical anastomosis failure (21 cases). Chinese Journal of Reproduction and Contraception. 2022;42(4):394–8.	No	Case Report
381	Ghalayini IF, Alazab R, Halalsheh O, Al-Mohtaseb AH, Al-Ghazo MA. Repeated microdissection testicular sperm extraction in patients with non-obstructive azoospermia: Outcome and predictive factors. Arab J Urol. 2022;20(3):137–43.	No	Unavailable cryptorchid subgroup data
382	Haimov-Kochman R, Prus D, Farchat M, Bdolah Y, Hurwitz A. Reproductive outcome of men with azoospermia due to cryptorchidism using assisted techniques. INTERNATIONAL JOURNAL OF ANDROLOGY. 2010 Feb;33(1):E139–43.	No	Not based on m-TESE
383	Lunacek A, Radmayr C, Obruca A, Plas E. Reproductive outcomes in azoospermic men with a history of genital interventions during childhood undergoing assisted reproduction. Eur Urol Suppl. 2014;13(1):e669.	No	Not about m-TESE
384	Ozgur K, Bulut H, Berkkanoglu M, Coetzee K. Reproductive Outcomes of Segmented In Vitro Fertilization in Patients Diagnosed with Endometriomas. JOURNAL OF MINIMALLY INVASIVE GYNECOLOGY. 2018 Jan;25(1):105–10.	No	Conference Abstract
385	Esteves SC, Lee W, Benjamin DJ, Seol B, Verza S Jr, Agarwal A. Reproductive Potential of Men with Obstructive Azoospermia Undergoing Percutaneous Sperm Retrieval and Intracytoplasmic Sperm Injection According to the Cause of Obstruction. JOURNAL OF UROLOGY. 2013 Jan;189(1):232–7.	No	Not about cryptorchidism
386	Marcelli F, Robin G, Lefebvre-Khalil V, Marchetti C, Lemaitre L, Mitchell V, et al. Results of surgical testicular sperm extractions (TESE) in a population of azoospermic patients with a history of cryptorchidism based on a 10-year experience of 142 patients. PROGRES EN UROLOGIE. 2008 Nov;18(10):657–62.	No	Not based on m-TESE
387	Kızılay F, Altay B, Ramazan Aş. ç. ı., Çayan S, Ekmekçioğlu O, Yaman Ö, et al. Retrospective analysis of factors affecting sperm retrieval with microscopic testicular sperm extraction in infertile men with Klinefelter syndrome: A multicentre study. Andrologia [Internet]. 2022;54(5). Available from: https://www.embase.com/search/results?subaction=viewrecord&id=L2014877096&from=export	No	Klinefelter syndrome
388	Boellaard W, Looijenga L, Dohle G. Risk of testicular carcinoma in situ in a cohort of 204 patients with non-obstructive azoospermia. Andrology. 2014;2((Boellaard W.; Looijenga L.; Dohle G.) Erasmus MC, University Medical Centre, Rotterdam, Netherlands):89.	No	Not about m-TESE
389	Ravish R. Role of single semin iferous tubule (SST) biopsy of testis in male infertility. In: Kim S, Grootegoed J, Chemes H, editors. 2005. p. 109–13.	No	Not about m-TESE
390	Alumeti Munyali D, Tetsatsi Momo AC, Bonsou Fozin GR, Deeh Defo PB, Petnga Tchatat Y, Lieunang B, et al. Rubus apetalus (Rosaceae) improves spermatozoa characteristics, antioxidant enzymes and fertility potential in unilateral cryptorchid rats. Basic Clin Androl. 2020;30:8.	No	Not human clinical study
391	Novero VJ, Goossens A, Tournaye H, Silber S, Van Steirteghem AC, Devroey P. Seminoma discovered in two males undergoing successful testicular sperm extraction for intracytoplasmic sperm injection. Fertil Steril. 1996 May;65(5):1051–4.	No	Case Report
392	Kavoussi PK, Hunn C, Gilkey MS, Chen SH, Kavoussi KM, Wininger JD, et al. Sertoli cell only syndrome induced by a varicocele. TRANSLATIONAL ANDROLOGY AND UROLOGY. 2019 Aug;8(4):405–8.	No	Not about cryptorchidism
393	Goulis DG, Tsametis C, Iliadou PK, Polychronou P, Kantartzi PD, Tarlatzis BC, et al. Serum inhibin B and anti-Mullerian hormone are not superior to follicle-stimulating hormone as predictors of the presence of sperm in testicular fine-needle aspiration in men with azoospermia. FERTILITY AND STERILITY. 2009 Apr;91(4):1279–84.	No	Not about m-TESE
394	von Eckardstein S, Simoni M, Bergmann M, Weinbauer G, Gassner P, Schepers A, et al. Serum inhibin B in combination with serum follicle-stimulating hormone (FSH) is a more sensitive marker than serum FSH alone for impaired spermatogenesis in men, but cannot predict the presence of sperm in testicular tissue samples. JOURNAL OF CLINICAL ENDOCRINOLOGY & METABOLISM. 1999 Jul;84(7):2496–501.	No	Not about cryptorchidism
395	Mazzilli R, Vaiarelli A, Dovere L, Cimadomo D, Ubaldi N, Ferrero S, et al. Severe male factor in in vitro fertilization: definition, prevalence, and treatment. An update. ASIAN JOURNAL OF ANDROLOGY. 2022 Apr;24(2):125–34.	No	Review
396	Ramasamy R, Bryson CF, Palermo GD, Rosenwaks Z, Schlegel PN. Severe testicular atrophy does not affect the success of microdissection testicular sperm extraction. Fertil Steril. 2013;100(3):S72.	No	Conference Abstract
397	Bryson CF, Ramasamy R, Sheehan M, Palermo GD, Rosenwaks Z, Schlegel PN. Severe testicular atrophy does not affect the success of microdissection testicular sperm extraction. J Urol. 2014 Jan;191(1):175–8.	No	Not about cryptorchidism
398	Bole R, Lundy SD, Vij S, Lipshultz LI, Lindsey JP, Torres-Anguiano JR, et al. Should a negative microsurgical testicular sperm extraction be repeated routinely? Fertil Steril. 2023;120(2):242–8.	No	No available data
399	Chow A, Yu M, Larsen S, Levine L. SINGLE CENTER OUTCOMES OF TESTICULAR SPERM ASPIRATION (TESA). JOURNAL OF UROLOGY. 2014 Apr;191(4):E734–E734.	No	Not about m-TESE
400	Amer M, Zohdy W, El Naser TA, Hosny H, Arafa M, Fakhry E. Single tubule biopsy: a new objective microsurgical advancement for testicular sperm retrieval in patients with nonobstructive azoospermia. FERTILITY AND STERILITY. 2008 Mar;89(3):592–6.	No	Not about m-TESE
401	Alrabeeah K, Alkhayal A, Aljumaiah SM, Alghafees M, Alqarni AK, Hakami BO. Sperm extraction in nonmosaic Klinefelter syndrome patients: A case series and literature review of sperm extraction in Klinefelter syndrome patients. Urol Ann. 2024;16(3):241–6.	No	Klinefelter syndrome, Review
402	Boyle K, Thomas A, Marmar J, Hirshberg S, Belker A, Jarow J. Sperm harvesting and cryopreservation during vasectomy reversal is not cost effective. FERTILITY AND STERILITY. 2006 Apr;85(4):961–4.	No	Not about cryptorchidism
403	Corona G, Pizzocaro A, Lanfranco F, Garolla A, Pelliccione F, Vignozzi L, et al. Sperm recovery and ICSI outcomes in Klinefelter syndrome: a systematic review and meta-analysis. HUMAN REPRODUCTION UPDATE. 2017 Jun;23(3):265–75.	No	Klinefelter syndrome, Review
404	McBride JA, Kohn T, Campbell S, Gondokusomo J, Tatem A, Beilan J, et al. SPERM RETRIEVAL AND INTRACYTOPLASMIC SPERM INJECTION (ICSI) OUTCOMES IN MEN WITH CYSTIC FIBROSIS (CF) DISEASE VERSUS CONGENITAL BILATERAL ABSENCE OF THE VAS DEFERENS (CBAVD). JOURNAL OF UROLOGY. 2019 Apr;201(4):E646–7.	No	Not about cryptorchidism
405	Inci K, Hascicek M, Kara O, Dikmen AV, Gurgan T, Ergen A. Sperm Retrieval and Intracytoplasmic Sperm Injection in Men With Nonobstructive Azoospermia, and Treated and Untreated Varicocele. JOURNAL OF UROLOGY. 2009 Oct;182(4):1500–4.	No	Not about cryptorchidism
406	McBride JA, Kohn TP, Mazur DJ, Lipshultz L I, Coward RM. Sperm retrieval and intracytoplasmic sperm injection outcomes in men with cystic fibrosis disease versus congenital bilateral absence of the vas deferens. ASIAN JOURNAL OF ANDROLOGY. 2021 Apr;23(2):140–5.	No	Not about cryptorchidism
407	Kavoussi PK, Summers-Colquitt R, Odenwald KC, Pool TB, Kavoussi SK. Sperm retrieval at the time of tumor resection in azoospermic men with congenital adrenal hyperplasia and bilateral testicular adrenal rest tumors: a case series. HUMAN REPRODUCTION. 2015 Jun;30:128–128.	No	Case Report
408	Enatsu N, Enatsu Y, Okada K, Chiba K, Matsumoto Y, Kokeguchi S, et al. Sperm retrieval from a male with the rare 47, XXYqs variant of Klinefelter syndrome for intracytoplasmic sperm injection: A case report. ANDROLOGIA. 2020 Feb;52(1).	No	Case Report
409	Nahata L, Yu RN, Paltiel HJ, Chow JS, Logvinenko T, Rosoklija I, et al. Sperm Retrieval in Adolescents and Young Adults with Klinefelter Syndrome: A Prospective, Pilot Study. JOURNAL OF PEDIATRICS. 2016 Mar;170:260-+.	No	Klinefelter syndrome
410	Alrabeeah K, Wachter A, Phillips S, Cohen B, Al-Hathal N, Zini A. Sperm retrieval outcomes with microdissection testicular sperm extraction (micro-TESE) in men with cryptozoospermia. ANDROLOGY. 2015 May;3(3):462–6.	No	Unavailable cryptorchid subgroup data
411	Schwarzer JU, Fiedler K, Hertwig IV, Krüsmann G, Würfel W, Schleyer M, et al. Sperm retrieval procedures and intracytoplasmatic spermatozoa injection with epididymal and testicular sperms. Urol Int. 2003;70(2):119–23.	No	No available data
412	Umemoto Y, Sasaki S, Iwatsuki S, Kojima Y, Mizuno K, Hayashi Y, et al. SPERM RETRIEVAL RATE BY MICRO-DISSECTION TESTICULAR SPERM EXTRACTION IN NON-OBSTRUCTIVE AZOOSPERMIA WITH A HISTORY OF CRYPTORCHIDISM. JOURNAL OF SEXUAL MEDICINE. 2013 Jun;10:240–240.	No	Unavailable cryptorchid subgroup data
413	Zhang HL, Zhao LM, Mao JM, Liu DF, Tang WH, Lin HC, et al. Sperm retrieval rates and clinical outcomes for patients with different causes of azoospermia who undergo microdissection testicular sperm extraction-intracytoplasmic sperm injection. Asian J Androl. 2021 Feb;23(1):59–63.	No	Unavailable cryptorchid subgroup data
414	Ishikawa T, Mizuta S, Yamaguchi K, Matsubayashi H, Kitaya K, Takeuchi T. Sperm retrieval rates and clinical outcomes with testicular sperm extraction in relation to the etiology of azoospermia. Fertil Steril. 2019;112(3):e288.	No	Conference Abstract
415	Das A, Halpern JA, Darves-Bornoz AL, Patel M, Wren J, Keeter MK, et al. Sperm retrieval success and testicular histopathology in idiopathic nonobstructive azoospermia. Asian J Androl. 2020 Dec;22(6):555–9.	No	Meta-Analysis
416	Rossi L, Pereira L, de Santis L, Pasqualotto F, Iaconelli A, Ortiz V, et al. Sperm retrieval techniques in rats with suppressed spermatogenesis by experimental cryptorchidism. HUMAN REPRODUCTION. 2005 Feb;20(2):443–7.	No	Animal Study
417	Carpi A, Fabris G, Chiechi A, Nardini V, Romani R, Di Coscio G. Spermatogenesis in azoospermic, formerly cryptorchid men - Use of needle aspiration techniques. ACTA CYTOLOGICA. 2002 Oct;46(5):848–54.	No	Not based on m-TESE
418	Selice R, Di Mambro A, Garolla A, Ficarra V, Lafrate M, Ferlin A, et al. Spermatogenesis in Klinefelter syndrome. JOURNAL OF ENDOCRINOLOGICAL INVESTIGATION. 2010 Dec;33(11):789–93.	No	Klinefelter syndrome, Review
419	Xu S, Huang Y, Yao C, Li P, Zhi E, Chen W, et al. Stepwise mini-incision microdissection testicular sperm extraction in NOA patients with a history of cryptorchidism: a case-control study. Basic Clin Androl. 2023 Aug 17;33(1):21.	Yes	/
420	Wang QL. Studies of the relationship between genetic phenotype, serum FSH and FSH receptor and testicular spermatogenesis of idiopathic azoospermic patients特发性无精子症患者的遗传学表型、血清FSH及其受体与睾丸精子发生关系的研究. 2006;	No	Not about m-TESE
421	Al-Ahwani A, Dawood R, Fawzy A, Elrefaey F, AlAhwany H. Studying the effect of mosaicism on the outcome of micro-TESE among Klinefelter syndrome patients. Hum Reprod. 2023;38((Al-Ahwani A.; Dawood R.; Fawzy A.) Cairo University, Department of Andrology, Cairo, Egypt):i85.	No	Klinefelter syndrome
422	Schlegel P, Veeck L, Palermo GD, Schiff J, Raman J, Rosenwaks Z. Success of sperm retrieval in azoospermic men with cryptorchidism or Klinefelter’s syndrome. HUMAN REPRODUCTION. 2003 Jun;18:211–2.	No	Klinefelter syndrome
423	Van Moolenbroek G, Boellaard W, Dinkelman-Smit M. Success rate of bilateral onco-testicular semen extraction (oncoTESE) in azoospermic men with testicular germ cell tumor (TGCT). Eur Urol Suppl. 2019;18(1):e327.	No	Not about cryptorchidism
424	Caroppo E, Colpi GM. Successful Bilateral Sperm Retrieval in a Hypogonadal Patient with Non-Obstructive Azoospermia Showing Normal Serum 17-Hydroxyprogesterone Levels Suggestive of Normal Intratesticular Testosterone Production: A Case Report. JOURNAL OF CLINICAL MEDICINE. 2023 May 22;12(10).	No	Case Report
425	Balmori C, Guillén A, Montans J, Bronet F, García-Velasco JA. Successful ICSI in an azoospermic and kidney transplant man with type 1 primary hyperoxaluria and first histopathological testicular findings described in the literature. Andrologia. 2015;47(1):109–11.	No	Case Report
426	Stoykov B, Kolev N, Dunev V, Genov P, Gincheva D, Georgiev M. Successful in vitro fertilization in a 30 years old man with bilateral abdominal cryptorchidism. Urol Case Rep [Internet]. 2020;31((Stoykov B., atanasovmd@yahoo.com; Kolev N.; Dunev V.) Department of Urology, Medical University Pleven, Bulgaria). Available from: https://www.embase.com/search/results?subaction=viewrecord&id=L2005567937&…	No	Case Report
427	Klami R, Mankonen H, Perheentupa A. Successful microdissection testicular sperm extraction for men with non-obstructive azoospermia. REPRODUCTIVE BIOLOGY. 2018 Jun;18(2):137–42.	No	Unavailable cryptorchid subgroup data
428	Zhao L ming, Jiang H, Hong K, Huang J, Tang W hao, Mao J ming, et al. [Successful microdissection testicular sperm extraction in patients with nonmosaic Klinefelter syndrome: three cases report]. Beijing da xue xue bao Yi xue ban = Journal of Peking University Health sciences. 2012 Aug 18;44(4):547–50.	No	Case Report
429	Younis JS, Radin O, Kerner H, Ben-Ami M. Successful monozygotic twin pregnancy fathered by a male 46,XY true hermaphrodite. Reprod Biomed Online. 2011 Jan;22(1):80–2.	No	Case Report
430	Kuroda S, Kondo T, Mori K, Yasuda K, Asai T, Sanjo H, et al. Successful onco-testicular sperm extraction from a testicular cancer patient with a single testis and azoospermia. Clinical and experimental reproductive medicine. 2018 Mar 30;45(1):44–7.	No	Case Report
431	Liu G, Huang Z, Zhu W, Zhang H, Fan L, Huang C. Successful Sperm Retrieval and Clinical Pregnancies Following Micro-TESE and ICSI Treatments in Patients with Nonobstructive Azoospermia Due to Various Etiologies. Cells. 2024 Sep 20;13(18).	No	Unavailable cryptorchid subgroup data
432	Halpern JA, Das A, Brannigan RE. Successful sperm retrieval in prune belly syndrome. Asian J Urol. 2020;7(4):376–8.	No	Case Report
433	Jezek D, Knuth U, Schulze W. Successful testicular sperm extraction (TESE) in spite of high serum follicle stimulating hormone and azoospermia: correlation between testicular morphology, TESE results, semen analysis and serum hormone values in 103 infertile men. HUMAN REPRODUCTION. 1998 May;13(5):1230–4.	No	Not about m-TESE
434	Lin YM, Hsu CC, Wu MH, Lin JS. Successful testicular sperm extraction and paternity in an azoospermic man after bilateral postpubertal orchiopexy. Urology. 2001 Feb;57(2):365.	No	Case Report
435	Takezawa K, Kinjo T, Oida T, Yoneda S, Nomura H, Tei N, et al. [Successful testicular sperm extraction in a non-obstructive azoospermic man with severe testicular microlithiasis : a case report]. Hinyokika kiyo Acta urologica Japonica. 2012 Oct;58(10):575–7.	No	Case Report
436	Masuda H, Inamoto T, Azuma H, Katsuoka Y, Tawara F. [Successful testicular sperm extraction in an azoospermic man with postpubertal mumps orchitis]. Hinyokika kiyo Acta urologica Japonica. 2011 Sep;57(9):529–30.	No	Case Report
437	Adriansjah R, Kusumajaya C, Wijayanti Z. Successful testicular sperm extraction in infertile male with non-obstructive azoospermia presented with bilateral atrophic testis: A case report. UROLOGY CASE REPORTS. 2020 Nov;33.	No	Case Report
438	Meng M, Greene K, Turek P. Surgery or assisted reproduction? A decision analysis of treatment costs in male infertility. JOURNAL OF UROLOGY. 2005 Nov;174(5):1926–31.	No	Not about m-TESE
439	Uehara T, Takahashi S, Ichihara K, Hiyama Y, Hashimoto J, Kurimura Y, et al. Surgical site infection of scrotal and inguinal lesions after urologic surgery. JOURNAL OF INFECTION AND CHEMOTHERAPY. 2014 Apr;20(3–4):186–9.	No	Not about cryptorchidism
440	Dohle G, Ramos L, Pieters M, Braat D, Weber R. Surgical sperm retrieval and intracytoplasmic sperm injection as treatment of obstructive azoospermia. HUMAN REPRODUCTION. 1998 Mar;13(3):620–3.	No	No available data
441	Sharif K, Ghunaim S. Surgical sperm retrieval: what not to do. FERTILITY AND STERILITY. 2008 Jan;89(1):17–9.	No	Letter
442	Symeonidis EN, Tsifountoudis I, Anastasiadis A, Mutomba WF, Kotakidou R, Hatzichristou D, et al. Synchronous bilateral testicular cancer with discordant histopathology occurring in a 20-year-old patient: A case report and review of the literature. UROLOGIA JOURNAL. 2023 May;90(2):434–41.	No	Case Report
443	Weaver J, Masson P. Synchronous Testicular Sperm Extraction in the Setting of Bladder Exstrophy. Urology. 2023;171((Weaver J., jweave2925@gmail.com) Case Western Reserve University School of Medicine/Rainbow Babies and Children’s Hospital, Division of Urology, Cleveland, OH, United States):212–5.	No	Not about cryptorchidism
444	Leung MCK, Phuong J, Baker NC, Sipes NS, Klinefelter GR, Martin MT, et al. Systems Toxicology of Male Reproductive Development: Profiling 774 Chemicals for Molecular Targets and Adverse Outcomes. ENVIRONMENTAL HEALTH PERSPECTIVES. 2016 Jul;124(7):1050–61.	No	Not clinical study
445	Ribe N, Manasia P, Martinez L, Egozcue S, Pomerol JM. [TESE-ICSI in the treatment of secretory azoospermia secondary to cryptorchism. Report of a clinical case]. Archivio italiano di urologia, andrologia : organo ufficiale [di] Societa italiana di ecografia urologica e nefrologica. 2001 Mar;73(1):45–8.	No	Case Report
446	Hibi H, Ohori T, Yamada Y, Honda N, Fukatsu H, Asada Y. TESE-ICSI results of patients presenting with testes volume less than 10 ml and FSH level greater than 20 mIU/ml. European Urology Supplements. 2003;2(1):120–120.	No	Not about cryptorchidism
447	Dohle GR, Elzanaty S, van Casteren NJ. Testicular biopsy: clinical practice and interpretation. ASIAN JOURNAL OF ANDROLOGY. 2012 Jan;14(1):88–93.	No	Review
448	Cito G, Coccia ME, Sessa F, Cocci A, Verrienti P, Picone R, et al. Testicular Fine-Needle Aspiration for Sperm Retrieval in Azoospermia: A Small Step toward the Technical Standardization. WORLD JOURNAL OF MENS HEALTH. 2019 Jan;37(1):55–67.	No	Not about m-TESE
449	Gomis C, Sarquella J, Arce Y, Ignacio Vinay J. Testicular intraepithelial neoplasia and infertility: Azoospermia associated Infertility; with bilateral testicular intraepithelial neoplasia. REVISTA INTERNACIONAL DE ANDROLOGIA. 2017 Dec;15(4):165–8.	No	Not about cryptorchidism
450	Alrabeeah K, Hakami B, Abumelha S, Noureldin YA, Alzughaibi M, Alhaider A, et al. Testicular microdissection following failed sperm aspiration: a single-center experience. Eur Rev Med Pharmacol Sci. 2022 Oct;26(19):7176–81.	No	No available data
451	Basar MM, Kisa U, Tuglu D, Yilmaz E, Basar H, Caglayan O, et al. Testicular nitric oxide and thiobarbituric acid reactive substances levels in obstructive azoospermia:: A possible role in pathophysiology of infertility. MEDIATORS OF INFLAMMATION. 2006;2006.	No	Not about cryptorchidism
452	Cito G, Della Camera PA, Degli Innocenti S, Coccia ME, Nesi G, Cocci A, et al. Testicular sperm extraction after laparoscopic orchiectomy for bilateral postpubertal intra-abdominal cryptorchidism: What chance of sperm retrieval? ANDROLOGIA. 2018 Mar;50(2).	No	Case Report
453	Levi-Setti PE, Negri L, Baggiani A, Morenghi E, Albani E, Dioguardi CMC, et al. Testicular sperm extraction and intracytoplasmic sperm injection outcome in cancer survivors with no available cryopreserved sperm. J Assisted Reprod Genet. 2020;37(4):875–82.	No	Not about cryptorchidism
454	Japari A, Altay B, Christine W, Cayan S, Saleh R, Shah R, et al. Testicular sperm extraction for men with cryptozoospermia - are we jumping the gun? ARAB JOURNAL OF UROLOGY. 2024 Jun 14;	No	No available data
455	Bach P, Najari B, Neto FTL, Palermo G, Zaninovic N, Rosenwaks Z, et al. TESTICULAR SPERM EXTRACTION FOR TREATMENT OF NON-OBSTRUCTIVE AZOOSPERMIA IN MEN WITH HISTORY OF CRYPTORCHIDISM. JOURNAL OF UROLOGY. 2016 Apr;195(4):E171–E171.	No	Conference Abstract
456	Bach P, Najari B, Neto FTL, Palermo G, Zaninovic N, Rosenwaks Z, et al. Testicular sperm extraction for treatment of nonobstructive azoospermia in men with history of cryptorchidism. J Urol. 2016;195(4):e171.	No	Conference Abstract
457	Marcelli F, Mahe P, Soulez B, Herbaut JC, Hermand E, Rigot JM. Testicular sperm extraction in 50 men with nonobstructive azoospermia associated with cryptorchidism: Clinical parameters predictive of successful sperm extraction. Andrologie. 2005;15(1):19–23.	No	Not based on m-TESE
458	Koehn FM, Schroeder-Printzen I, Weidner W, Montag M, van der Ven H, Schill WB. Testicular sperm extraction in a patient with metachronous bilateral testicular cancer. Human Reproduction (Oxford). 2001;16(11):2343–6.	No	Not about cryptorchidism
459	Descombe L, Chauleur C, Gentil-Perret A, Aknin-Seifer I, Tostain J, Lévy R. Testicular sperm extraction in a single cancerous testicle in patients with azoospermia: a case report. Fertil Steril. 2008;90(2):443.e1-443.e4.	No	Case Report
460	Schrader M, Müller M, Sofikitis N, Straub B, Miller K. Testicular sperm extraction in azoospermic cancer patients prior to treatment -: a new guideline? HUMAN REPRODUCTION. 2002 Apr;17(4):1127–8.	No	Letter
461	Negri L, Albani E, DiRocco M, Morreale G, Novara P, Levi-Setti P. Testicular sperm extraction in azoospermic men submitted to bilateral orchidopexy. HUMAN REPRODUCTION. 2003 Dec;18(12):2534–9.	No	Not based on m-TESE
462	Wang Junlong, Sun Can, Li Peng, Tian Ruhui, Ma Meng, Liu Yufei, et al. Testicular sperm extraction in non-obstructive azoospermia associated with cryptorchidism. Chinese Journal of Urology. 2015;36(2):139–43.	No	Unavailable cryptorchid subgroup data
463	Raman JD, Schlegel PN. Testicular sperm extraction with intracytoplasmic sperm injection is successful for the treatment of nonobstructive azoospermia associated with cryptorchidism. J Urol. 2003 Oct;170(4 Pt 1):1287–90.	No	Not based on m-TESE
464	Raman J, Schlegel P. Testicular sperm extraction with intracytoplasmic sperm injection is successful in the treatment of non-obstructive azoospermia associated with cryptorchidism. FERTILITY AND STERILITY. 2003 Sep;80:S47–S47.	No	Not based on m-TESE
465	Schulze W, Thoms F, Knuth U. Testicular sperm extraction: comprehensive analysis with simultaneously performed histology in 1418 biopsies from 766 subfertile men. HUMAN REPRODUCTION. 1999 Sep;14:82–96.	No	Unavailable cryptorchid subgroup data
466	Amer M, El Haggar S, Moustafa T, El-Naser T, Zohdy W. Testicular sperm extraction: impact of testicular histology on outcome, number of biopsies to be performed and optimal time for repetition. HUMAN REPRODUCTION. 1999 Dec;14(12):3030–4.	No	Not about cryptorchidism
467	Pantke P, Diemer T, Marconi M, Bergmann M, Steger K, Schuppe HC, et al. Testicular Sperm Retrieval in Azoospermic Men. Eur Urol Suppl. 2008;7(12):703–14.	No	Unavailable cryptorchid subgroup data
468	Osaka A, Iwahata T, Hiramatsu I, Okada H, Sugimoto K, Saito K. Testicular sperm retrieval in hemodialysis patients with anejaculation. Int J Urol. 2024;31(2):182–4.	No	Not about cryptorchidism
469	Wagner L. Testicular sperm retrieval in nonobstructive azoospermia: What is the current management? Andrologie. 2001;11(3):117–20.	No	Review
470	Delgouffe E, Braye A, Goossens E. Testicular Tissue Banking for Fertility Preservation in Young Boys: Which Patients Should Be Included? Front Endocrinol (Lausanne). 2022;13:854186.	No	Review
471	Samli MM, Demirbas M, Guler C, Aktepe F. Testicular tissue histology in rabbit testes after transparenchymal suturing with six different types of suture material. INTERNATIONAL UROLOGY AND NEPHROLOGY. 2010 Dec;42(4):991–7.	No	Not human clinical study
472	Osaka A, Iwahata T, Kobori Y, Shimomura Y, Yoshikawa N, Onota S, et al. Testicular volume in non-obstructive azoospermia with a history of bilateral cryptorchidism may predict successful sperm retrieval by testicular sperm extraction. REPRODUCTIVE MEDICINE AND BIOLOGY. 2020 Oct;19(4):372–7.	Yes	/
473	Xiao H, Tang SX, Yao RJ, Ding YL, Yang P, Chen Q, et al. Testicular volume is a noninvasive predictor of sperm retrieval failure in idiopathic nonobstructive azoospermia. Asian J Androl. 2024;26(4):421–5.	No	Not about cryptorchidism
474	Herndon CC, Godart ES, Turek PJ. Testosterone levels among non-obstructive azoospermic patients 2 years after failed bilateral microdissection testicular sperm extraction: a nested case-cohort study. JOURNAL OF ASSISTED REPRODUCTION AND GENETICS. 2022 Jun;39(6):1297–303.	No	Not about cryptorchidism
475	Herndon C, Godart E, Turek P. TESTOSTERONE LEVELS AMONG NON-OBSTRUCTIVE AZOOSPERMIC PATIENTS 2 YEARS AFTER FAILED BILATERAL MICROTESE PROCEDURES COMPARED TO PRE-MICROTESE: A NESTED CASE-COHORT STUDY. JOURNAL OF UROLOGY. 2020 Apr;203:E1203–E1203.	No	Not about cryptorchidism
476	Manning M, Hartmuth S, Weidner W, Alken P, Jünemann KP. Testosterone reaction after testicular biopsies--further investigation in the normogonad and cryptorchid rat model. Urol Res. 2001 Jun;29(3):173–7.	No	Not human clinical study
477	Kim TJ, Koo KC. Testosterone to Luteinizing Hormone Ratio as a Potential Predictor of Sperm Retrieval in Non-Obstructive Azoospermia Patients. YONSEI MEDICAL JOURNAL. 2023 Jul;64(7):433–9.	No	Not about m-TESE
478	Ishikawa T, Mizuta S, Yamaguchi K, Takeuchi T, Kitaya K, Matsubayashi H. The assessment of micro dissection testicular sperm extraction (micro TESE) and intracytoplasmic sperm injection (ICSI) in couples with Klinefelter syndrome (KS). Hum Reprod. 2019;34(SUPPL 1):i171.	No	Klinefelter syndrome
479	Iwamoto Y, Mizuta S, Yamaguchi K, Takeuchi T, Matsubayashi H, Ishikawa T. THE ASSESSMENT OF SPERM RETRIEVAL RATES AND CLINICAL OUTCOMES WITH TESTICULAR SPERM EXTRACTION WITH RESPECT TO THE ETIOLOGY OF AZOOSPERMIA. Fertil Steril. 2023;120(4):e6.	No	Conference Abstract
480	Ishikawa T, Mizuta S, Yamaguchi K, Takaya Y, Matsubayashi H, Takeuchi T, et al. THE ASSESSMENT OF TESTICULAR SPERM EXTRACTION (TESE) AND INTRACYTOPLASMIC SPERM INJECTION (ICSI) IN COUPLES OF POST CHEMOTHERAPY NON-OBSTRUCTIVE AZOOSPERMIA (NOA). Fertil Steril. 2018;110(4 SUPPL):e299.	No	Not about cryptorchidism
481	Kanto S, Yamasaki K, Iwamoto T, Tsuji Y, Fukuzaki A. The characteristics of Japanese azoospermic men revealed by outcomes of microdissection testicular sperm extraction. J Urol. 2013;189(4):e775–6.	No	Conference Abstract
482	Mancini M. The diagnosis of klinefelter syndrome at prepubertal age. Trends Andro Sex Med. 2020;((Mancini M., mario.mancini@asst-santipaolocarlo.it) Pediatric and Adolescent Andrological Unit, Department of Pediatrics, San Paolo Hospital, University of Milan, Milan, Italy):57–66.	No	Klinefelter syndrome
483	Zenke U, Jalalian L, Shen S, Turek P. The difficult MESA: Findings from tubuli recti sperm aspiration. JOURNAL OF ASSISTED REPRODUCTION AND GENETICS. 2004 Feb;21(2):31–5.	No	Not about m-TESE
484	Nickkho-Amiry M, Savant R, Majumder K, Edi-O’sagie E, Akhtar M. The effect of surgical management of endometrioma on the IVF/ICSI outcomes when compared with no treatment? A systematic review and meta-analysis. ARCHIVES OF GYNECOLOGY AND OBSTETRICS. 2018 Apr;297(4):1043–57.	No	Not about cryptorchidism
485	Magelssen H, Brydøy M, Fosså SD. The effects of cancer and cancer treatments on male reproductive function. Nat Clin Pract Urol. 2006;3(6):312–22.	No	Not about cryptorchidism
486	Altinbasak F, Unal MS, Tan S, Yildirim G. The effects of testicular stromal stem cells on surgically injured testicular tissue in rats. J Vet Med Ser C Anat Histol Embryol [Internet]. 2024;53(5). Available from: https://www.embase.com/search/results?subaction=viewrecord&id=L2030964364&from=export	No	Not human clinical study
487	Chiba K, Ishikawa T, Yamaguchi K, Fujisawa M. The efficacy of adult orchidopexy as a treatment of male infertility: Our experience of 20 cases. FERTILITY AND STERILITY. 2009 Oct;92(4):1337–9.	No	Case Report
488	Rives N, Milazzo JP, Perdrix A, Castanet M, Joly-Helas G, Sibert L, et al. The feasibility of fertility preservation in adolescents with Klinefelter syndrome. HUMAN REPRODUCTION. 2013 Jun;28(6):1468–79.	No	Klinefelter syndrome
489	Göktolga Ü, Izetbegovic S, Rama A, Spahovic H, Göktaş C. The First Report from Bosnia and Herzegovina on Micro-tese Results in Azoospermic Patients. Med Arch. 2015 Jun;69(3):196–9.	No	Case Report
490	Irkilata HC, Kibar Y, Basal S, Kurt B, Gunal A, Alp BF, et al. The impact of simple orchiectomy on semen quality and endocrine parameters in postpubertal cryptorchid men. INTERNATIONAL UROLOGY AND NEPHROLOGY. 2012 Dec;44(6):1617–22.	No	Not about m-TESE
491	Schoor R, Elhanbly S, Ross L, Niederberger C. The influence of obstructive interval on patency rates following microsurgical epididymovasostomy. WORLD JOURNAL OF UROLOGY. 2002 Apr;19(6):453–6.	No	Not about cryptorchidism
492	He Y, Yang S, Ma C, Yang Y, Song X, Zhang J, et al. The influence of timing of oocytes retrieval and embryo transfer on the IVF-ET outcomes in patients having bilateral salpingectomy due to bilateral hydrosalpinx. FRONTIERS IN SURGERY. 2023 Jan 5;9.	No	Not about cryptorchidism
493	Kondoh N, Koga M, Takeyama M, Nishimura K, Kitamura M, Matsumiya K, et al. The outcome of macroscopic epididymal sperm aspiration for obstructive azoospermia. Japanese Journal of Fertility and Sterility. 1999;44(4):291–7.	No	Not about m-TESE
494	Ortac M, Tonyalo S, Cilesiz NC, Savun M, Kadioglu A. THE OUTCOME OF TESTICULAR SPERM EXTRACTION IN PATIENTS WITH NON-OBSTRUCTIVE AZOOSPERMIA WITH A HISTORY OF UNDESCENDED TESTIS. JOURNAL OF UROLOGY. 2020 Apr;203:E662–3.	No	Not based on post-orchidopexy patients
495	Tarani L, Liberati N, Paolucci V, Pirro F, Molinaro I, Parlapiano G, et al. The pediatric management of klinefelter syndrome: What to do and when from infancy to puberty. Trends Andro Sex Med. 2020;((Tarani L., luigi.tarani@uniroma1.it; Liberati N., natascia.liberati@gmail.com; Paolucci V., valentina.paolucci@uniroma1.it; Pirro F., federica.anna.pirro@gmail.com; Molinaro I., ilaria.molinaro92@gma…	No	Klinefelter syndrome
496	Inoue T, Muguruma K, Hukui K, Thizaki R, Hiura Y, Kinoshita H, et al. [The persisting mesonephric duct with contralateral cryptorchism and ipsilateral renal aplasia: a case report]. Hinyokika Kiyo. 2008 Apr;54(4):309–12.	No	Not about cryptorchidism
497	Fedder J, Pedersen J, Jessen E, Milton AM, Blach K. The potential of sperm retrieved by micro-TESE in fertilizing vitrified and warmed oocytes. HUMAN REPRODUCTION. 2019 Jul;34:166–166.	No	Not about cryptorchidism
498	Ku MH, Huang IS, Lin AT, Chen KK, Huang WJ. The predictive value of parameters of clinical presentations for sperm yield in patients with nonobstructive azoospermia receiving microdissection testicular sperm extraction. Urol Sci. 2017;28(4):243–7.	No	Unavailable cryptorchid subgroup data
499	Wang Z, Wang X, Song C, Lu F, Zhai J, Li N, et al. The pregnancy outcomes in patients with epididymal obstructive azoospermia after microsurgical vasoepididymostomy: a systematic review and meta-analysis. FRONTIERS IN MEDICINE. 2023 May 18;10.	No	Systematic Review and Meta-Analysis
500	Wood S, Vang E, Manning J, Walton J, Troup S, Kingsland C, et al. The ratio of second to fourth digit length in azoospermic males undergoing surgical sperm retrieval: Predictive value for sperm retrieval and on subsequent fertilization and pregnancy rates in IVF/ICSI cycles. JOURNAL OF ANDROLOGY. 2003 Dec;24(6):871–7.	No	Not about cryptorchidism
501	Pang KH, Osman N I, Muneer A, Alnajjar HM. The relationship between testicular tumour characteristics and azoospermia: a systematic review. INTERNATIONAL JOURNAL OF IMPOTENCE RESEARCH. 2022 Sep;34(6):543–51.	No	Systematic Review
502	Yamaguchi K, Ishikawa T, Mizuta S, Doi K, Takaya Y, Suzuki Y, et al. The risk of hypogonadism after microdissection testicular sperm extraction (micro TESE) in non-obstructive azoospermia (NOA) patients with various etiologies. Hum Reprod. 2024;39((Yamaguchi K.; Ishikawa T.; Mizuta S.; Doi K.; Takaya Y.; Suzuki Y.; Ohara Y.) Reproduction Clinic Osaka, Osaka, Japan):i150–1.	No	No available data
503	Harza MC, Voinea SN, Vladareanu R. The role of microsurgery in the treatment of male infertility in Romania. Gineco.eu. 2013;9(3):151–3.	No	Review
504	Lotti F, Studniarek M, Balasa C, Belfield J, De Visschere P, Freeman S, et al. The role of the radiologist in the evaluation of male infertility: recommendations of the European Society of Urogenital Radiology-Scrotal and Penile Imaging Working Group (ESUR-SPIWG) for scrotal imaging. EUROPEAN RADIOLOGY. 2024 Jul 31;	No	Review
505	Rives N, Perdrix A, Hennebicq S, Saïas-Magnan J, Melin MC, Berthaut I, et al. The semen quality of 1158 men with testicular cancer at the time of cryopreservation: results of the French National CECOS Network. J Androl. 2012 Dec;33(6):1394–401.	No	Not about m-TESE
506	Caroppo E, Colpi EM, Gazzano G, Vaccalluzzo L, Piatti E, D’Amato G, et al. The seminiferous tubule caliber pattern as evaluated at high magnification during microdissection testicular sperm extraction predicts sperm retrieval in patients with non-obstructive azoospermia. ANDROLOGY. 2019 Jan;7(1):8–14.	No	Not about cryptorchidism
507	Inci K, Hascicek M, Kara O, Kiziloz H, Gurgan T, Ergen A. THE SPERM RETRIEVAL RATE IN PATIENTS WITH NONOBSTRUCTIVE AZOOSPERMIA ASSOCIATED WITH CRYPTORCHIDISM. EUROPEAN UROLOGY SUPPLEMENTS. 2010 Apr;9(2):157–157.	No	Not based on post-orchidopexy patients
508	Priyadarshi S, Tanwar R, Malhotra V, Vinod KV, Krishnappa P, Ali I, et al. The Urological Society of India guidelines for the management of male infertility (Executive Summary). Indian J Urol. 2023;39(1):7–11.	No	Guideline
509	SILBER S, NAGY Z, LIU J, TOURNAYE H, LISSENS W, FEREC C, et al. THE USE OF EPIDIDYMAL AND TESTICULAR SPERMATOZOA FOR INTRACYTOPLASMIC SPERM INJECTION - THE GENETIC-IMPLICATIONS FOR MALE-INFERTILITY. HUMAN REPRODUCTION. 1995 Aug;10(8):2031–43.	No	Not about cryptorchidism
510	Mulhall J, Ghaly S, Aviv N, Ahmed A. The utility of optical loupe magnification for testis sperm extraction in men with nonobstructive azoospermia. JOURNAL OF ANDROLOGY. 2005 Apr;26(2):178–81.	No	Not about cryptorchidism
511	Beliveau ME, Turek PJ. The value of testicular mapping in men with non-obstructive azoospermia. Asian J Androl. 2011;13(2):225–30.	No	Review
512	A Ward M, L Burgess P, H Williams D, E Herrforth C, L Bentz M, D Faucher L. Threatened fertility and gonadal function after a polytraumatic, life-threatening injury. Journal of emergencies, trauma, and shock. 2010 Apr;3(2):199–203.	No	Not about cryptorchidism
513	Schmutzler AG, Glander M, Acar B, Chanysheva O, Buck S, Portillo FJM, et al. Three singleton deliveries with healthy children from one couple after Cryo-TESE and ICSI. CLINICAL AND EXPERIMENTAL OBSTETRICS & GYNECOLOGY. 2007;34(2):106–8.	No	Case Report
514	Zhao J, Chen H, Zhang C, Zhang Y, Bai H, Tian R, et al. Totally extraperitoneal laparoscopy-assisted microsurgical vasovasostomy for the treatment of obstructive azoospermia caused by pediatric bilateral inguinal herniorrhaphy. ANDROLOGY. 2024 Jun 26;	No	Case Report
515	Suson KD. Transitional Urology for Male Adolescents: What Adult Urologists Should Know. CURRENT UROLOGY REPORTS. 2016 Oct;17(10).	No	Review
516	Wang J, Liu Q, Zhang Y, Cheng Y, Li S, Zeng H, et al. Treatment for Vas Deferens Obstruction Following Childhood Herniorrhaphy. UROLOGY. 2018 Feb;112:80–4.	No	Not about cryptorchidism
517	Punjani N, Kang C, Schlegel PN. Two decades from the introduction of microdissection testicular sperm extraction: How this surgical technique has improved the management of noa. J Clin Med [Internet]. 2021;10(7). Available from: https://www.embase.com/search/results?subaction=viewrecord&id=L2006838386&from=export	No	Review
518	Tsujioka H, Uemura KI, Osaka A, Iwahata T, Fujii A, Ban S, et al. Two tumor types in a unilateral testis in a patient with severe oligozoospermia and a history of cryptorchidism surgery: A case report. Oncol Lett. 2024 Mar;27(3):130.	No	Case Report
519	Pezzella A, Barbonetti A, D’Andrea S, Necozione S, Micillo A, Di Gregorio A, et al. Ultrasonographic caput epididymis diameter is reduced in non-obstructive azoospermia compared with normozoospermia but is not predictive for successful sperm retrieval after TESE. HUMAN REPRODUCTION. 2014 Jul;29(7):1368–74.	No	Not about cryptorchidism
520	Nariyoshi S, Nakano K, Sukegawa G, Sho T, Tsuji Y. Ultrasonographically determined size of seminiferous tubules predicts sperm retrieval by microdissection testicular sperm extraction in men with nonobstructive azoospermia. Fertil Steril. 2020 Jan;113(1):97-104.e2.	No	Not about cryptorchidism
521	Lotti F, Maggi M. Ultrasound of the male genital tract in relation to male reproductive health. HUMAN REPRODUCTION UPDATE. 2015 Feb;21(1):56–83.	No	Review
522	Song X min, Jiang H, Zhang W xiang, Zhou Y, Ni F, Wang X mei. Ultrasound sclerotherapy pretreatment could obtain a similar effect to surgical intervention on improving the outcomes of in vitro fertilization for patients with hydrosalpinx. JOURNAL OF OBSTETRICS AND GYNAECOLOGY RESEARCH. 2017 Jan;43(1):122–7.	No	Not about cryptorchidism
523	Kliesch S, Polok R, Behre HM, Hertle L. Unaffected testosterone serum concentrations after testicular sperm extraction in azoospermic men. HUMAN REPRODUCTION. 2001 Jun;16:113–113.	No	Not about cryptorchidism
524	Ortac M, Cilesiz NC, Demirelli E, Aydin R, Savun M, Ermec B, et al. Undescended Testis Does Not Affect the Outcome of Microdissection Testicular Sperm Extraction. UROLOGY. 2020 Jul;141:77–81.	No	Unavailable cryptorchid subgroup data
525	Plas E, Riedl C, Engelhardt P, Mühlbauer H, Pflüger H. Unilateral or bilateral testicular biopsy in the era of intracytoplasmic sperm injection. JOURNAL OF UROLOGY. 1999 Dec;162(6):2010–3.	No	Not about cryptorchidism
526	Gudeloglu A, Parekattil SJ. Update in the evaluation of the azoospermic male. CLINICS. 2013;68:27–34.	No	Review
527	Caroppo E, Colpi GM. Update on the management of non-obstructive azoospermia: Current evidence and unmet needs. J Clin Med [Internet]. 2022;11(1). Available from: https://www.embase.com/search/results?subaction=viewrecord&id=L2015029729&from=export	No	Letter
528	Boehlen D, Hochreiter WW, Thalmann GN, Danuser HJ. Urology: Sperm production and prostate reduction. Schweizerische Medizinische Wochenschrift. 1998;128(1–2):38–41.	No	Review
529	Werthman P, Boostanfar R, Chang W, Chung K, Danzer H, Koopersmith T, et al. Use of testicular sperm/intracytoplasmic sperm injection yields high pregnancy rates in couples who failed multiple in vitro fertilization cycles owing to high levels of sperm DNA fragmentation. Fertil Steril. 2010;93(5):S21–2.	No	Not about cryptorchidism
530	Carrasquillo RJ, Savio LF, Venkatramani V, Parekh DJ, Ramasamy R. USING MICROSCOPE FOR ONCO-TESTICULAR SPERM EXTRACTION FOR BILATERAL TESTIS TUMORS. JOURNAL OF UROLOGY. 2018 Apr;199(4):E1164–E1164.	No	Not about cryptorchidism
531	Yang Rui, Zou Penglin, Tao Yuchen, Shi Qiusheng, Du Lianfang, Li Zheng, et al. Value of scrotal combined with transrectal ultrasound in the emplacement diagnosis of obstructive azoospermia. Chinese Journal of Reproduction and Contraception. 2023;43(10):1057–61.	No	Not about m-TESE
532	Kim E, Leibman B, Grinblat D, Lipshultz L. Varicocele repair improves semen parameters in azoospermic men with spermatogenic failure. JOURNAL OF UROLOGY. 1999 Sep;162(3):737–40.	No	Not about cryptorchidism
533	Namekawa T, Imamoto T, Kato M, Komiya A, Ichikawa T. Vasovasostomy and vasoepididymostomy: Review of the procedures, outcomes, and predictors of patency and pregnancy over the last decade. Reprod Med Biol. 2018;17(4):343–55.	No	Review
534	Fietz D. Was macht eine gute Hodenhistologie aus und warum? Andrology. 2020;8(SUPPL 2):24.	No	Conference Abstract
535	Donoso P, Tournaye H, Devroey P. Which is the best sperm retrieval technique for non-obstructive azoospermia? A systematic review. Hum Reprod Update. 2007;13(6):539–49.	No	Systematic Review
