# Supplementary material for: Microdissection testicular sperm extraction outcomes in azoospermic patients post-orchidopexy surgery: A systematic review and meta-analysis
Source: PLoS One. 2024 Nov 15;19(11):e0313866. doi: 10.1371/journal.pone.0313866 (PMC11567534; doi:10.1371/journal.pone.0313866)
Supplement: S3 File — (XLS) [file pone.0313866.s003.xls]

## Sheet: Overall
Title	Author	Date of publication	Name of data extractors	Date of data extraction	Participants diagnosed with NOA	Underwent m-TESE and orchidopexy for cryptorchidism	Original human studies
Microdissection testicular sperm extraction outcomes in azoospermic patients with bilateral orchidopexy	Arasteh	2024	Haonan He	2024.7.18	Yes	Yes	Yes
Stepwise mini-incision microdissection testicular sperm extraction in NOA patients with a history of cryptorchidism: a case–control study	Xu	2023	Haonan He	2024.7.18	Yes	Yes	Yes
Predictive factors of successful testicular sperm extraction for non-obstructive azoospermia with a history of bilateral cryptorchidism and normal testosterone	Saber-Khalaf	2022	Haonan He	2024.7.19	Yes	Yes	Yes
Predictive factors for successful sperm retrieval by microdissection testicular sperm extraction in men with nonobstructive azoospermia and a history of cryptorchidism	Chen	2022	Haonan He	2024.7.19	Yes	Yes	Yes
Fertility outcomes and predictors for successful sperm retrieval and pregnancy in 327 azoospermic men with a history of cryptorchidism who underwent microdissection testicular sperm extraction	Çayan	2020	Haonan He	2024.7.19	Yes	Yes	Yes
Microdissection TESE (mTESE) following adult orchidopexy for undescended intra-abdominal and inguinal testicles – surgical techniques and outcomes from a single-centre cohort	Sangster	2020	Haonan He	2024.7.19	Yes	Yes	Yes
Modified stepwise mini-incision microdissection testicular sperm extraction: a useful technique for patients with a history of orchidopexy affected by non-obstructive azoospermia*	Li	2020	Haonan He	2024.7.20	Yes	Yes	Yes
Testicular volume in non‐obstructive azoospermia with a history of bilateral cryptorchidism may predict successful sperm retrieval by testicular sperm extraction	Osaka	2020	Haonan He	2024.7.20	Yes	Yes	Yes
Are predictive factors in sperm retrieval and pregnancy rates present in nonobstructive azoospermia patients by microdissection testicular sperm extraction on testicle with a history of orchidopexy operation?	Ozan	2019	a	2024.7.20	Yes	Yes	Yes

## Sheet: Sperm Retrieval Rate
Title	Author	Date of publication	N	SR+	SRR	SRR	SE
Microdissection testicular sperm extraction outcomes in azoospermic patients with bilateral orchidopexy	Arasteh	2024	56	26	0.464286	0.464286	0.0666446
Stepwise mini-incision microdissection testicular sperm extraction in NOA patients with a history of cryptorchidism: a case–control study	Xu	2023	73	50	0.684932	0.684932	0.0543707
Predictive factors of successful testicular sperm extraction for non-obstructive azoospermia with a history of bilateral cryptorchidism and normal testosterone	Saber-Khalaf	2022	103	64	0.621359	0.621359	0.0477932
Predictive factors for successful sperm retrieval by microdissection testicular sperm extraction in men with nonobstructive azoospermia and a history of cryptorchidism	Chen	2022	162	78	0.481481	0.481481	0.0392568
Fertility outcomes and predictors for successful sperm retrieval and pregnancy in 327 azoospermic men with a history of cryptorchidism who underwent microdissection testicular sperm extraction	Çayan	2020	327	172	0.525994	0.525994	0.0276127
Microdissection TESE (mTESE) following adult orchidopexy for undescended intra-abdominal and inguinal testicles – surgical techniques and outcomes from a single-centre cohort	Sangster	2020	12	4	0.333333	0.333333	0.136083
Modified stepwise mini-incision microdissection testicular sperm extraction: a useful technique for patients with a history of orchidopexy affected by non-obstructive azoospermia*	Li	2020	18	14	0.777778	0.777778	0.0979908
Testicular volume in non‐obstructive azoospermia with a history of bilateral cryptorchidism may predict successful sperm retrieval by testicular sperm extraction	Osaka	2020	36	20	0.555556	0.555556	0.0828173
Are predictive factors in sperm retrieval and pregnancy rates present in nonobstructive azoospermia patients by microdissection testicular sperm extraction on testicle with a history of orchidopexy operation?	Ozan	2019	148	91	0.614865	0.614865	0.0400005

## Sheet: Age at m-TESE
Title	Author	Date of publication	SR+	mean	SD	total	mean	SD	total	SR-	mean	SD	total
Microdissection testicular sperm extraction outcomes in azoospermic patients with bilateral orchidopexy	Arasteh	2024		36.3	5.1	26	36	6.3	30		36	6.3	30
Predictive factors of successful testicular sperm extraction for non-obstructive azoospermia with a history of bilateral cryptorchidism and normal testosterone	Saber-Khalaf	2022		33.7747	4.9215	64	31.204	5.125	39		31.204	5.125	39
Predictive factors for successful sperm retrieval by microdissection testicular sperm extraction in men with nonobstructive azoospermia and a history of cryptorchidism	Chen	2022		28.3525	3.7766	78	26	3.0172	84		26	3.0172	84
Microdissection TESE (mTESE) following adult orchidopexy for undescended intra-abdominal and inguinal testicles – surgical techniques and outcomes from a single-centre cohort	Sangster	2020		29.75	6.29626	8	28.5	7.14143	4		28.5	7.14143	4
Modified stepwise mini-incision microdissection testicular sperm extraction: a useful technique for patients with a history of orchidopexy affected by non-obstructive azoospermia*	Li	2020		30.4286	4.51858	14	28.5	4.43471	4		28.5	4.43471	4
Are predictive factors in sperm retrieval and pregnancy rates present in nonobstructive azoospermia patients by microdissection testicular sperm extraction on testicle with a history of orchidopexy operation?	Ozan	2019		35.0008	2.85105	91	33.6286	2.83277	57		33.6286	2.83277	57

## Sheet: Age at orchidopexy
Title	Author	Date of publication	SR+	mean	SD	total	mean	SD	total	SR-
Microdissection testicular sperm extraction outcomes in azoospermic patients with bilateral orchidopexy	Arasteh	2024		11.05	7.9248	26	14.3	9.25392	30
Stepwise mini-incision microdissection testicular sperm extraction in NOA patients with a history of cryptorchidism: a case–control study	Xu	2023		8.62	5.92	50	16.51	16.59	23
Predictive factors of successful testicular sperm extraction for non-obstructive azoospermia with a history of bilateral cryptorchidism and normal testosterone	Saber-Khalaf	2022		7.1502	2.5677	64	11.694	3.9603	39
Predictive factors for successful sperm retrieval by microdissection testicular sperm extraction in men with nonobstructive azoospermia and a history of cryptorchidism	Chen	2022		7.3525	5.2872	78	11.6762	4.1487	84
Modified stepwise mini-incision microdissection testicular sperm extraction: a useful technique for patients with a history of orchidopexy affected by non-obstructive azoospermia*	Li	2020		12.1429	9.1891	14	15	12.08	4
Are predictive factors in sperm retrieval and pregnancy rates present in nonobstructive azoospermia patients by microdissection testicular sperm extraction on testicle with a history of orchidopexy operation?	Ozan	2019		12.94	2.66	91	12.36	2.62	57

## Sheet: Unilateral or Bilateral
Title	Author	Date of publication	N	Unilateral	SR+	SRR	SRR	SE	Bilateral	SR+	SRR	SRR	SE
Microdissection testicular sperm extraction outcomes in azoospermic patients with bilateral orchidopexy	Arasteh	2024	56						56	26	0.464286	0.464286	0.0666446
Stepwise mini-incision microdissection testicular sperm extraction in NOA patients with a history of cryptorchidism: a case–control study	Xu	2023	73	20	12	0.6	0.6	0.109545	53	38	0.716981	0.716981	0.0618762
Predictive factors of successful testicular sperm extraction for non-obstructive azoospermia with a history of bilateral cryptorchidism and normal testosterone	Saber-Khalaf	2022	103						103	64	0.621359	0.621359	0.0477932
Predictive factors for successful sperm retrieval by microdissection testicular sperm extraction in men with nonobstructive azoospermia and a history of cryptorchidism	Chen	2022	162	86	54	0.627907	0.627907	0.0521224	76	24	0.315789	0.315789	0.0533196
Microdissection TESE (mTESE) following adult orchidopexy for undescended intra-abdominal and inguinal testicles – surgical techniques and outcomes from a single-centre cohort	Sangster	2020	12	4	2	0.5	0.5	0.25	8	2	0.25	0.25	0.153093
Modified stepwise mini-incision microdissection testicular sperm extraction: a useful technique for patients with a history of orchidopexy affected by non-obstructive azoospermia*	Li	2020	18	6	5	0.833333	0.833333	0.152145	12	9	0.75	0.75	0.125
Are predictive factors in sperm retrieval and pregnancy rates present in nonobstructive azoospermia patients by microdissection testicular sperm extraction on testicle with a history of orchidopexy operation?	Ozan	2019	148	62	40	0.645161	0.645161	0.060765	86	51	0.593023	0.593023	0.0529751

## Sheet: Location of Undescended Testes
Title	Author	Date of publication	N	High scrotal	SR+	SRR	SRR	SE	Inguinal canal	SR+	SRR	SRR	SE	Intra-abdominal	SR+	SRR	SRR	SE
Microdissection testicular sperm extraction outcomes in azoospermic patients with bilateral orchidopexy	Arasteh	2024	56	7	4	0.571429	0.571429	0.187044	23	2	0.0869565	0.0869565	0.0587534	10	4	0.4	0.4	0.154919
Predictive factors for successful sperm retrieval by microdissection testicular sperm extraction in men with nonobstructive azoospermia and a history of cryptorchidism	Chen	2022	162	60	40	0.666667	0.666667	0.0608581	58	26	0.448276	0.448276	0.065301	44	12	0.272727	0.272727	0.0671408
Microdissection TESE (mTESE) following adult orchidopexy for undescended intra-abdominal and inguinal testicles – surgical techniques and outcomes from a single-centre cohort	Sangster	2020	12	1	1	1	1	0	8	4	0.5	0.5	0.176777	6	0	0	0	0

## Sheet: T
Title	Author	Date of publication	N	SR+	mean	SD	total	SR-	mean	SD	total
Microdissection testicular sperm extraction outcomes in azoospermic patients with bilateral orchidopexy	Arasteh	2024	56		11.798	4.511	26		11.451	5.205	30
Stepwise mini-incision microdissection testicular sperm extraction in NOA patients with a history of cryptorchidism: a case–control study	Xu	2023	73		16.2	8.6	50		13.5	6.2	23
Predictive factors of successful testicular sperm extraction for non-obstructive azoospermia with a history of bilateral cryptorchidism and normal testosterone	Saber-Khalaf	2022	103		17.8713	2.97	64		14.234	2.4251	39
Predictive factors for successful sperm retrieval by microdissection testicular sperm extraction in men with nonobstructive azoospermia and a history of cryptorchidism	Chen	2022	162		15.58	5.83	78		17.96	5.1	84
Microdissection TESE (mTESE) following adult orchidopexy for undescended intra-abdominal and inguinal testicles – surgical techniques and outcomes from a single-centre cohort	Sangster	2020	12		13.425	1.3301	4		14.2625	6.28011	8
Modified stepwise mini-incision microdissection testicular sperm extraction: a useful technique for patients with a history of orchidopexy affected by non-obstructive azoospermia*	Li	2020	18		20.7977	13.5089	14		9.82878	7.35527	4
Are predictive factors in sperm retrieval and pregnancy rates present in nonobstructive azoospermia patients by microdissection testicular sperm extraction on testicle with a history of orchidopexy operation?	Ozan	2019	148		11.1398	6.92625	91		10.634	6.13338	57

## Sheet: FSH
Title	Author	Date of publication	N	SR+	mean	SD	total	SR-	mean	SD	total
Microdissection testicular sperm extraction outcomes in azoospermic patients with bilateral orchidopexy	Arasteh	2024	56		23.2	10.5	26		41	29.6	30
Stepwise mini-incision microdissection testicular sperm extraction in NOA patients with a history of cryptorchidism: a case–control study	Xu	2023	73		26.9	16.1	50		34.2	20.1	23
Predictive factors of successful testicular sperm extraction for non-obstructive azoospermia with a history of bilateral cryptorchidism and normal testosterone	Saber-Khalaf	2022	103		13.0751	2.3538	64		17.796	3.7273	39
Predictive factors for successful sperm retrieval by microdissection testicular sperm extraction in men with nonobstructive azoospermia and a history of cryptorchidism	Chen	2022	162		19.5532	9.4414	78		15.4285	7.3167	84
Microdissection TESE (mTESE) following adult orchidopexy for undescended intra-abdominal and inguinal testicles – surgical techniques and outcomes from a single-centre cohort	Sangster	2020	12		19.475	9.25036	4		24.4	10.5249	8
Modified stepwise mini-incision microdissection testicular sperm extraction: a useful technique for patients with a history of orchidopexy affected by non-obstructive azoospermia*	Li	2020	18		17.3114	14.3726	14		31.22	25.8471	4
Are predictive factors in sperm retrieval and pregnancy rates present in nonobstructive azoospermia patients by microdissection testicular sperm extraction on testicle with a history of orchidopexy operation?	Ozan	2019	148		25.1369	3.62457	91		26.7826	3.66887	57

## Sheet: LH
Title	Author	Date of publication	N	SR+	mean	SD	total	SR-	mean	SD	total
Microdissection testicular sperm extraction outcomes in azoospermic patients with bilateral orchidopexy	Arasteh	2024	56		9.5	5.8	26		3.3	1.5	30
Stepwise mini-incision microdissection testicular sperm extraction in NOA patients with a history of cryptorchidism: a case–control study	Xu	2023	73		15	8	50		17.8	11.5	23
Predictive factors of successful testicular sperm extraction for non-obstructive azoospermia with a history of bilateral cryptorchidism and normal testosterone	Saber-Khalaf	2022	103		8	1.2839	64		9.306	2.0966	39
Predictive factors for successful sperm retrieval by microdissection testicular sperm extraction in men with nonobstructive azoospermia and a history of cryptorchidism	Chen	2022	162		6.0859	2.7191	78		6.4865	2.2101	84
Modified stepwise mini-incision microdissection testicular sperm extraction: a useful technique for patients with a history of orchidopexy affected by non-obstructive azoospermia*	Li	2020	18		8.99571	7.91284	14		27.86	27.1593	4

## Sheet: Testicular volume
Title	Author	Date of publication	N	SR+	mean	SD	total	SR-	mean	SD	total
Microdissection testicular sperm extraction outcomes in azoospermic patients with bilateral orchidopexy	Arasteh	2024	56		9.65	4.08197	26		7.7	5.60892	30
Stepwise mini-incision microdissection testicular sperm extraction in NOA patients with a history of cryptorchidism: a case–control study	Xu	2023	73		7.1	2.9	50		7.4	2.4	23
Predictive factors of successful testicular sperm extraction for non-obstructive azoospermia with a history of bilateral cryptorchidism and normal testosterone	Saber-Khalaf	2022	103		9.7747	1.4978	64		6.408	1.8637	39
Predictive factors for successful sperm retrieval by microdissection testicular sperm extraction in men with nonobstructive azoospermia and a history of cryptorchidism	Chen	2022	162		15	3.0213	78		14.1477	3.0172	84
Microdissection TESE (mTESE) following adult orchidopexy for undescended intra-abdominal and inguinal testicles – surgical techniques and outcomes from a single-centre cohort	Sangster	2020	12		6.125	1.09962	4		8.45455	3.86429	11

[truncated: 1 more sheets: Interval from orchidopexy to m-]
